# Supplementary material for: Nocturnal Melatonin Amplitude Collapse Is Associated with Age-Independent Convergence of Microbiome and Glymphatic Biomarkers
Source: Curr Issues Mol Biol. 2026 May 15;48(5):515. doi: 10.3390/cimb48050515 (PMC13204537; doi:10.3390/cimb48050515)
Supplement: Supplementary file 1 [file cimb-48-00515-s001.zip]

Archive with 2 entries (2 files):
- Supplementary_Table_S1_Final.pdf
- MGM_CIMB_Supplementary_Data_Final.xlsx
