# Supplementary material for: Nocturnal Melatonin Amplitude Collapse Is Associated with Age-Independent Convergence of Microbiome and Glymphatic Biomarkers
Source: Curr Issues Mol Biol. 2026 May 15;48(5):515. doi: 10.3390/cimb48050515 (PMC13204537; doi:10.3390/cimb48050515)
Supplement: Supplementary file 1 [file cimb-48-00515-s001.zip › MGM_CIMB_Supplementary_Data_Final.xlsx]

## Sheet: README
Supplementary Workbook Notes
Dataset scope	The worksheet 'Urine_aMT6s_Cortisol' contains longitudinal repeated-measures urine data for the patient chronobiology cohort only (n=179), collected across Weeks 1–7.
Relation to manuscript Table 2	Table 2 in the manuscript reports standardized single-visit cross-sectional case–control medians from the main analytic dataset. Medians calculated from the longitudinal urine sheet are therefore not expected to reproduce Table 2.
Sampling-window labels	Day and night headers in the urine sheet have been aligned to the actual collection windows used in the variable dictionary: day = 06:00–18:00; night = 18:00–06:00.
Ratio definitions	In the corrected urine sheet, aMT6s is summarized as a Day/Night ratio, whereas urinary cortisol is summarized as a Night/Day ratio, consistent with the metrics emphasized in the manuscript.
Reviewer QC medians	Urine_aMT6s_Cortisol is patient-only longitudinal data (n=179). Median checks from the corrected mean columns: aMT6s Day = 3.22, aMT6s Night = 8.13, aMT6s Day/Night ratio = 0.41; cortisol Day = 18.39, cortisol Night = 4.72, cortisol Night/Day ratio = 0.25.
Supplementary Table S1 concordance	Supplementary Table S1C summarizes the same corrected longitudinal patient-only urine dataset by diagnosis category using participant-level means (mean ± SD).
Table 2 scope	Manuscript Table 2 remains a standardized single-visit cross-sectional case-control summary and should not be checked against the longitudinal patient-only urine medians.

## Sheet: Reviewer_QC
Reviewer verification of longitudinal urine sheet (patient-only n=179)
These formulas verify the corrected collection-window labels and the patient-only longitudinal medians. They are not expected to reproduce manuscript Table 2, which is a separate standardized single-visit case-control summary.
Measure	Formula / source	Median	Direction check
aMT6s Day (06:00–18:00)	MEDIAN(Mean_aMT6s_Day)	3.21714	Lower than night
aMT6s Night (18:00–06:00)	MEDIAN(Mean_aMT6s_Night)	8.13429	Higher than day
aMT6s Day/Night ratio	MEDIAN(Day_Night_Ratio_aMT6s)	0.405668	Below 1.0
Cortisol Day (06:00–18:00)	MEDIAN(Mean_Cortisol_Day)	18.3929	Higher than night
Cortisol Night (18:00–06:00)	MEDIAN(Mean_Cortisol_Night)	4.71714	Lower than day
Cortisol Night/Day ratio	MEDIAN(Night_Day_Ratio_Cortisol)	0.253367	Below 1.0
Interpretation	After correction, aMT6s is higher at night than day in the longitudinal patient-only data, and cortisol is higher during the day than night.

## Sheet: Cohort_Flow
Stage	N	Description	Inclusion/Exclusion Criteria
Total Screened	812	Patients evaluated 2005–2025	All patients presenting with suspected circadian dysfunction
Excluded: Incomplete data	142	Missing >20% of required assessments	Failed to complete baseline circadian sampling
Excluded: Exogenous melatonin	53	Current melatonin supplementation	Any exogenous melatonin within 4 weeks of enrollment
Excluded: Active psychiatric Rx	27	SSRI/SNRI/benzodiazepine use	Current psychotropic medication affecting HPA axis
Excluded: Known genetic CRD	7	Hereditary circadian rhythm disorder	Confirmed PER2/CRY1/CLOCK pathogenic variant
Excluded: Protocol violation	6	Non-compliance with sampling windows	Deviation >2h from scheduled collection times
Total Eligible Cohort	577	Patients meeting all criteria	Complete baseline + follow-up data
—Detailed Chronobiology Cohort	179	Full 7-week fractionated protocol	Complete 24h + fractionated urine (7 wk) + plasma + microbiome + MRI
—TNBC Cohort	48	Triple-negative breast cancer	Histologically confirmed TNBC, pre-treatment
—Luminal A Controls	24	Luminal A breast cancer	ER+/PR+/HER2−, Ki-67 <14%
—MT1 Receptor Cohort	34	Breast cancer CTC analysis	Detectable CTCs on Parsortix
—Hodgkin's Lymphoma Cohort	38	Stage IV HL, chronotherapy trial	ECOG 0-2, adequate organ function
—HCC Cohort	21	Hepatocellular carcinoma	BCLC Stage B-C, DNMT1-guided protocol
—Other (extended cohort)	233	Partial assessments / longitudinal	≥24h urine + basic labs, no full protocol

## Sheet: Baseline_Demographics
Variable	Chronobiology Cohort (n=179)	TNBC (n=48)	Luminal A (n=24)	HL (n=38)	HCC (n=21)	Controls (n=107)	p-value
Age, years (mean ± SD)	52.3 ± 17.8	48.7 ± 11.2	54.2 ± 12.8	33.5 ± 12.1	61.3 ± 9.4	49.8 ± 16.2	0.34
Range	20–89	28–72	35–71	18–62	44–78	22–81	—
Female sex, n (%)	98 (54.7%)	48 (100%)	24 (100%)	16 (42.1%)	5 (23.8%)	59 (55.1%)	—
BMI, kg/m² (mean ± SD)	27.4 ± 5.1	28.1 ± 4.8	26.3 ± 4.2	24.2 ± 3.9	26.8 ± 4.5	25.9 ± 4.3	0.18
Ethnicity/Race
Caucasian/Georgian	167 (93.3%)	45 (93.8%)	22 (91.7%)	36 (94.7%)	19 (90.5%)	101 (94.4%)	—
Other	12 (6.7%)	3 (6.3%)	2 (8.3%)	2 (5.3%)	2 (9.5%)	6 (5.6%)	—
Smoking, current n (%)	41 (22.9%)	8 (16.7%)	4 (16.7%)	7 (18.4%)	9 (42.9%)	19 (17.8%)	0.12
Alcohol use, regular n (%)	38 (21.2%)	5 (10.4%)	3 (12.5%)	6 (15.8%)	11 (52.4%)	22 (20.6%)	0.006
Self-reported sleep, h (mean ± SD)	5.4 ± 1.3	5.8 ± 1.5	6.2 ± 1.1	5.9 ± 1.4	5.1 ± 1.6	7.1 ± 0.9	<0.001
Shift work, ever n (%)	62 (34.6%)	14 (29.2%)	5 (20.8%)	8 (21.1%)	6 (28.6%)	12 (11.2%)	<0.001
Evening screen time >2h, n (%)	143 (79.9%)	39 (81.3%)	17 (70.8%)	29 (76.3%)	14 (66.7%)	48 (44.9%)	<0.001
Diagnosis categories:
Solid malignancy	72 (40.2%)	48 (100%)	24 (100%)	0	21 (100%)	0	—
Hematologic malignancy	22 (12.3%)	0	0	38 (100%)	0	0	—
Metabolic syndrome	48 (26.8%)	—	—	—	—	0	—
Neurodegenerative	18 (10.1%)	—	—	—	—	0	—
Cardiovascular (primary)	19 (10.6%)	—	—	—	—	0	—
Medications:
β-blockers, n (%)	31 (17.3%)	4 (8.3%)	3 (12.5%)	2 (5.3%)	4 (19.0%)	8 (7.5%)	0.08
Statins, n (%)	42 (23.5%)	5 (10.4%)	4 (16.7%)	1 (2.6%)	7 (33.3%)	11 (10.3%)	0.02
Glucocorticoids, n (%)	15 (8.4%)	2 (4.2%)	1 (4.2%)	8 (21.1%)	3 (14.3%)	0 (0%)	<0.001
PPIs, n (%)	28 (15.6%)	6 (12.5%)	3 (12.5%)	4 (10.5%)	5 (23.8%)	5 (4.7%)	0.04
NSAIDs (regular), n (%)	22 (12.3%)	3 (6.3%)	2 (8.3%)	2 (5.3%)	4 (19.0%)	4 (3.7%)	0.06
Metformin, n (%)	19 (10.6%)	3 (6.3%)	1 (4.2%)	0 (0%)	4 (19.0%)	5 (4.7%)	0.11
Comorbidities:
Hypertension, n (%)	67 (37.4%)	15 (31.3%)	9 (37.5%)	5 (13.2%)	12 (57.1%)	22 (20.6%)	0.003
Type 2 DM, n (%)	28 (15.6%)	5 (10.4%)	2 (8.3%)	1 (2.6%)	6 (28.6%)	4 (3.7%)	0.009
Dyslipidemia, n (%)	89 (49.7%)	18 (37.5%)	10 (41.7%)	4 (10.5%)	13 (61.9%)	15 (14.0%)	<0.001

## Sheet: Urine_aMT6s_Cortisol
StudyID	Age	Sex	Diagnosis_Category	Wk1_aMT6s_Night	Wk1_aMT6s_Day	Wk1_Cortisol_Night	Wk1_Cortisol_Day	Wk2_aMT6s_Night	Wk2_aMT6s_Day	Wk2_Cortisol_Night	Wk2_Cortisol_Day	Wk3_aMT6s_Night	Wk3_aMT6s_Day	Wk3_Cortisol_Night	Wk3_Cortisol_Day	Wk4_aMT6s_Night	Wk4_aMT6s_Day	Wk4_Cortisol_Night	Wk4_Cortisol_Day	Wk5_aMT6s_Night	Wk5_aMT6s_Day	Wk5_Cortisol_Night	Wk5_Cortisol_Day	Wk6_aMT6s_Night	Wk6_aMT6s_Day	Wk6_Cortisol_Night	Wk6_Cortisol_Day	Wk7_aMT6s_Night	Wk7_aMT6s_Day	Wk7_Cortisol_Night	Wk7_Cortisol_Day	Mean_aMT6s_Night	Mean_aMT6s_Day	Day_Night_Ratio_aMT6s	Mean_Cortisol_Night	Mean_Cortisol_Day	Night_Day_Ratio_Cortisol	QC_Flag
IPM-2005-001	61	M	Neurodegenerative	14.73	5.3	6.5	9.2	7.13	4.53	2.89	22.78	9.8	2.43	4.79	7.62	12.45	2.86	6.09	21.95	11.46	2.72	5.13	21.66	10.29	4.47	4.04	15.18	11.46	0.96	7.31	17.1	11.0457	3.32429	0.300957	5.25	16.4986	0.318209	PASS
IPM-2005-002	49	F	Solid_Malignancy	8.19	2.45	4.72	25.44	10.05	3.74	4.94	11.04	6.17	2.82	5.53	19.07	10.56	3.72	4.89	30.76	9.17	2.72	7.78	25.06	12.56	3.08	6.36	11	10.08	3.03	2.63	24.17	9.54	3.08	0.322851	5.26429	20.9343	0.251467	PASS
IPM-2005-003	63	M	Solid_Malignancy	3.86	1.1	5.38	21.73	10.53	4.02	7.16	22.41	7.88	3.12	4.35	20.27	5.57	3.58	4.66	20.16	8.87	0.5	3.36	18.12	8.07	3.49	5.28	26.74	8.95	2.86	2.24	11.45	7.67571	2.66714	0.347478	4.63286	20.1257	0.230196	PASS
IPM-2005-004	79	M	Solid_Malignancy	9.49	4.37	7.27	14.31	7.47	3.47	8.08	19.31	11.92	3.39	6.65	24.14	8.6	2.08	4.37	26.59	10.31	2.72	4.25	9.53	11.67	4.17	4.58	19.76	2.99	2.66	6.94	23.9	8.92143	3.26571	0.366053	6.02	19.6486	0.306384	PASS
IPM-2005-005	48	F	Solid_Malignancy	8.99	3.18	6.07	17.21	4.2	3.19	5.44	24.65	4.74	3.06	4.68	12.86	9.37	4.02	4.33	29.59	7.43	2.71	4.04	14.38	6.86	1.62	4.49	19	2.72	3.09	4.87	21.43	6.33	2.98143	0.471	4.84571	19.8743	0.243818	PASS
IPM-2005-006	48	M	Solid_Malignancy	11.09	4.14	3.81	14.8	9.59	2.6	2.84	31.28	7.45	2.51	1.29	23.21	5.83	3.23	6.35	13.55	8.39	4.88	0.87	14.4	6.03	2.99	4.72	13.08	6.63	2.35	4.24	19.86	7.85857	3.24286	0.412652	3.44571	18.5971	0.185282	PASS
IPM-2005-007	80	F	Solid_Malignancy	10.39	4.36	5.85	14.07	8.19	5.81	6.42	16.37	12	2.77	3.73	26.1	5.06	1.09	6.31	18.85	8.51	2.8	4.42	16.27	6.7	2.78	4.14	14.31	6.89	0.45	5.9	20.77	8.24857	2.86571	0.347419	5.25286	18.1057	0.290122	PASS
IPM-2005-008	65	F	Metabolic_Syndrome	8	3.46	5.24	14.86	6.92	3.78	5.13	29.53	12.09	4.23	3.58	15.71	5.8	3.51	0.5	16.27	7.46	1.52	6.08	12.66	8.84	6.26	2.22	17.91	7.22	2.54	6.02	24.56	8.04714	3.61429	0.449139	4.11	18.7857	0.218783	PASS
IPM-2005-009	43	F	Solid_Malignancy	10.05	2.4	8.69	9.32	5.72	3.39	4.94	21.29	11.99	3.07	4.98	15.55	9.61	2.85	4.29	21.58	10.68	0.77	5.38	17.27	10.47	2.92	6.88	15.12	2.85	4.36	3.45	10.32	8.76714	2.82286	0.321981	5.51571	15.7786	0.34957	PASS
IPM-2005-010	61	M	Solid_Malignancy	8.24	2.94	6.12	23.43	8.43	2.23	5.26	19.58	9.57	2.24	4.16	21.4	11.19	4.26	4.93	16.12	9.17	2	3.49	26.7	9.16	2.82	6.13	25.52	7.13	2.73	3.92	23.81	8.98429	2.74571	0.305613	4.85857	22.3657	0.217233	PASS
IPM-2006-011	44	M	Solid_Malignancy	10.54	4.72	6.41	10.05	8.87	2.04	3.98	19.6	10.21	2.22	1.08	19.66	14.54	2.98	4.88	28.15	9.62	3.44	5.51	20.03	5.46	1.72	7.82	19.67	8.44	3.1	6.05	32.16	9.66857	2.88857	0.298759	5.10429	21.3314	0.239285	PASS
IPM-2006-012	44	F	Solid_Malignancy	9.46	2.55	4.59	24.38	6.8	4.14	1.09	17.48	9.71	4.6	3.49	10.74	7.57	1.96	4.56	18.66	5.03	4.08	4.55	24.43	3.77	2.08	5.63	14.46	7.81	3.2	5.05	15.11	7.16429	3.23	0.450847	4.13714	17.8943	0.231199	PASS
IPM-2006-013	56	M	Neurodegenerative	8.56	2.34	5.88	18.09	8.57	6.03	3.03	26.06	1.82	0.91	2.81	12.46	8.69	3.52	4.39	17.91	9.47	4.12	2.68	16.78	8.03	3.73	3.56	18.23	8.27	2.43	3.63	19.22	7.63	3.29714	0.432129	3.71143	18.3929	0.201786	PASS
IPM-2006-014	20	F	Solid_Malignancy	7.89	3.75	3.11	16.84	7.65	4.1	3.3	19.94	8.81	5.01	3.19	15.22	5.95	1.36	7.62	12.12	6.24	4.65	2	22.71	4.81	4.57	1.33	9.41	6.89	4.27	4.75	16.92	6.89143	3.95857	0.57442	3.61429	16.1657	0.223577	PASS
IPM-2006-015	21	F	Metabolic_Syndrome	11.43	5.57	5.88	15.4	7.2	1.78	4.96	10.06	9.52	5.41	5.95	16.21	9.46	4.98	7.31	13.38	9.42	3.03	6.09	20.73	2.51	2.82	5.12	11.1	9.59	1.52	3.52	25.81	8.44714	3.58714	0.424658	5.54714	16.0986	0.344574	PASS
IPM-2006-016	42	F	Metabolic_Syndrome	6.08	3.83	1.99	29.73	7.47	3.3	5.09	21.92	4.55	3.19	3.75	9.75	10.57	2.81	5.19	19.65	7.4	5.37	4.72	10.44	7.24	3.75	5.65	12.93	10.43	1.26	6.63	11.71	7.67714	3.35857	0.437477	4.71714	16.59	0.284337	PASS
IPM-2006-017	34	M	Metabolic_Syndrome	7.66	4.37	4.99	23.03	9.68	4.61	6.5	16.3	9.72	1.52	4.71	23.04	8.52	3.69	4.46	24.68	8.01	2.69	6.22	11.25	9.4	2.05	6.84	17.32	8.52	3.65	1.71	15.25	8.78714	3.22571	0.367095	5.06143	18.6957	0.270727	PASS
IPM-2006-018	57	M	Neurodegenerative	0.31	0.27	6.47	11.55	0.01	0.26	5.74	22.48	0.4	0.3	4.88	25.18	0.2	0.14	3.71	23.58	0.49	0.23	5.3	9.79	0.37	0.07	1.99	17.11	0.14	0.09	3.51	8.45	0.274286	0.194286	0.708333	4.51429	16.8771	0.267479	UNDETECTABLE
IPM-2006-019	36	F	Cardiovascular	5.3	2.02	5.89	17.82	6.22	5.74	3.74	24.89	12.09	1.47	4.92	15.96	6.76	3.81	3.8	16.07	7.8	2.79	2.92	22.92	10.72	3.58	4.2	14.96	6.51	5.79	6.3	14.25	7.91429	3.6	0.454874	4.53857	18.1243	0.250414	PASS
IPM-2006-020	27	M	Solid_Malignancy	8.6	2.8	5.73	21.58	10.8	2.26	4.97	9.43	5.18	4.17	3.28	14.24	8.18	3.96	3.1	2	6.11	4.53	5.35	25.72	5.48	1.4	5.54	19.97	8.93	4.23	5.47	20.85	7.61143	3.33571	0.438251	4.77714	16.2557	0.293875	PASS
IPM-2007-021	78	M	Metabolic_Syndrome	0.42	0.21	5.94	24.05	0.38	0.05	7.25	16.74	0.37	0.05	3.47	20.92	0.25	0	5.44	23.03	0.49	0.19	2.42	22.69	0.27	0.23	2.64	20.11	0.27	0.29	4.16	25.11	0.35	0.145714	0.416327	4.47429	21.8071	0.205175	UNDETECTABLE
IPM-2007-022	48	F	Cardiovascular	0.47	0.03	2.49	19.63	0.03	0.09	5.45	16.78	0.29	0.1	5.08	16.16	0.44	0.29	5	20.65	0.01	0.01	3.96	18.01	0.39	0.2	1.54	9.68	0.5	0.13	4.15	12.18	0.304286	0.121429	0.399061	3.95286	16.1557	0.244672	UNDETECTABLE
IPM-2007-023	53	F	Solid_Malignancy	7.77	3.91	6.38	24.65	11.35	2.96	2.96	18.09	9.72	1.85	7.46	23.46	7.7	2.42	3.73	19.09	7.65	4.25	4.25	21.38	8.13	3.5	4.43	22.45	9.93	3.71	5.77	13.69	8.89286	3.22857	0.363052	4.99714	20.4014	0.244941	PASS
IPM-2007-024	26	F	Metabolic_Syndrome	8.98	4.57	5.59	13.24	8.08	3.61	3.59	11.5	7.44	2.39	4.78	10.27	9.56	2.5	6.39	17.23	8.14	3.01	3.7	31.8	7.01	4.33	3.05	20.67	9.35	3.17	3.89	17.3	8.36571	3.36857	0.402664	4.42714	17.43	0.253996	PASS
IPM-2007-025	42	F	Neurodegenerative	7.23	5.84	4.76	21.48	12.48	2.24	4.86	17.27	7.99	3	3.63	19.74	5.65	4.29	5.8	16.08	7.13	3.5	3.52	28.3	9.06	3.63	5.89	15.63	10.81	3.33	6.32	17.65	8.62143	3.69	0.428003	4.96857	19.45	0.255454	PASS
IPM-2007-026	54	M	Neurodegenerative	11.36	3.64	8.29	16.74	8.69	2.07	3.95	21.98	10.91	6.46	4.65	13.75	10.01	1.96	5.7	16.04	8.71	4.4	4.62	23.64	10.3	1.15	3.36	10.42	13	3.08	7.65	10.05	10.4257	3.25143	0.311866	5.46	16.0886	0.339371	PASS
IPM-2007-027	31	F	Cardiovascular	6.83	4.08	5.09	21.52	5.19	4.71	6.04	20.83	6.55	3.56	4.33	9.95	8.08	3.03	6.5	6.86	8.76	1.93	5.31	20.68	7.99	4.09	2.81	24.57	6.5	1.49	4.36	7.6	7.12857	3.27	0.458717	4.92	16.0014	0.307473	PASS
IPM-2007-028	58	F	Hematologic	8.81	2.91	6.77	22.14	4.86	2.28	5.63	23.19	11.13	4.54	4.66	20.62	11.32	2.87	5.41	16.97	6.88	3.25	3.7	18.01	5.72	2.99	5.52	15.58	8.22	3.35	5.52	17.99	8.13429	3.17	0.389708	5.31571	19.2143	0.276654	PASS
IPM-2007-029	41	M	Metabolic_Syndrome	10.81	0.89	9.5	14.08	9.17	2.17	5.83	20.17	6.64	4.38	4.54	21.6	6	3.17	8.01	23.8	8.94	2.71	4.91	19.75	9.28	2.02	5.87	12.93	12.11	2.35	5.27	24.03	8.99286	2.52714	0.281017	6.27571	19.48	0.322162	PASS
IPM-2007-030	47	F	Neurodegenerative	7.59	3.57	7.1	21.69	9.05	1.35	3.31	24.25	9.57	3.99	5.82	25.54	7.57	3.33	3.15	11.93	4.26	2.23	7.28	10.47	7.47	1.78	3.84	19.6	6.52	4.4	7.25	6.78	7.43286	2.95	0.396886	5.39286	17.18	0.313903	PASS
IPM-2008-031	41	F	Solid_Malignancy	6.56	3.27	6.6	16.29	8.15	1.93	2.35	26.36	3.82	5.76	5.96	22.3	9.58	2.92	5.43	17.7	9.53	3.16	3.28	14.09	5.84	4.27	3.81	8.57	9.15	4.87	6.04	15.5	7.51857	3.74	0.497435	4.78143	17.2586	0.277047	PASS
IPM-2008-032	85	F	Solid_Malignancy	4.39	3.05	4.55	13.56	9.52	5.23	5.16	19.55	5.95	4.74	4.68	15.63	8.35	3.72	5.02	25.09	9.12	2.89	5.44	21.35	5.09	4.46	4.32	17.24	10	4.02	3.68	22.96	7.48857	4.01571	0.536246	4.69286	19.34	0.24265	PASS
IPM-2008-033	52	F	Metabolic_Syndrome	0.21	0.2	3.9	19.97	0.23	0.18	3.55	21.48	0.43	0.07	3.62	25.19	0.27	0.07	7.4	26.44	0.25	0.3	2.1	20.9	0.2	0.13	3.56	23.87	0.5	0.04	6.57	20.3	0.298571	0.141429	0.473684	4.38571	22.5929	0.19412	UNDETECTABLE
IPM-2008-034	33	F	Metabolic_Syndrome	6.92	1.41	5.7	12.87	6.49	2.55	4.48	14.68	8.28	2.52	5.92	24.16	8.46	3.71	8.19	12.49	5.24	3.96	7.91	17.32	12.34	3.31	3.71	13.45	9.71	2.19	4.93	27.09	8.20571	2.80714	0.342096	5.83429	17.4371	0.33459	PASS
IPM-2008-035	66	M	Solid_Malignancy	7.46	4.65	2.86	15.87	4.82	3.28	6.05	19.1	11.14	2.38	5.16	15.9	9.07	3.75	5.73	13.03	6.06	2.43	4.42	19.16	9.9	2.27	2.24	30.13	5.48	4.12	4.85	20.03	7.70429	3.26857	0.424254	4.47286	19.0314	0.235025	PASS
IPM-2008-036	30	M	Metabolic_Syndrome	8.2	2.78	5.54	16.38	11	3.83	5.76	16.01	7.63	1.89	4.24	13.21	11.35	3.26	5.07	17.51	8.67	5.91	4.32	15.25	9.47	0.42	4.9	16.73	5.82	3.76	4.89	9.15	8.87714	3.12143	0.351625	4.96	14.8914	0.333078	PASS
IPM-2008-037	56	F	Solid_Malignancy	6.65	0.3	5.27	20.2	6.3	3.79	2.75	13.58	9.2	2.44	4.7	15.71	7.21	2.8	3.67	20.3	6.69	3.22	3.63	10.57	10.39	3.75	8.46	13.17	7.7	3.06	6.38	16.01	7.73429	2.76571	0.357591	4.98	15.6486	0.31824	PASS
IPM-2008-038	20	F	Hematologic	5.39	4.53	4.29	23.36	10.03	3.17	4.52	16.62	8.16	4.15	3.53	19.28	5.52	2.11	4.75	8.31	13.15	1.89	4.74	24.89	6.13	0.67	4.09	14.06	2.74	3.51	5.13	24.75	7.30286	2.86143	0.391823	4.43571	18.7529	0.236535	PASS
IPM-2008-039	28	F	Cardiovascular	5.51	1.44	4.15	18.23	10.41	4.75	6.74	20.17	10.12	2.5	5.07	12.39	8.35	3.3	7.56	17.49	8.42	3.46	4.07	14.45	11.32	2.12	2.68	22.31	10.98	2.7	4.1	20.2	9.30143	2.89571	0.311319	4.91	17.8914	0.274433	PASS
IPM-2008-040	55	F	Solid_Malignancy	6.5	2.34	6.21	21.92	11.35	1.82	4	20.19	5.98	3.91	6.76	15.61	8.29	4.8	7.68	22.65	9.62	2.26	5.37	21.65	7.7	2.55	2.75	9.49	3.53	3.84	5.04	16.14	7.56714	3.07429	0.406268	5.40143	18.2357	0.296201	PASS
IPM-2009-041	65	F	Metabolic_Syndrome	7.4	3.43	4.54	11.6	10.39	3.53	5.23	23.14	6.25	4.54	4.58	23.41	9.96	2.06	5.6	20.43	8.27	3.1	4.66	23.01	9.59	3.23	2.41	21.32	9.94	5.73	6.52	8.63	8.82857	3.66	0.414563	4.79143	18.7914	0.254979	PASS
IPM-2009-042	55	F	Solid_Malignancy	8.39	5.19	5.8	20.44	10.36	2.52	5.56	17.37	8.15	4.11	3.32	25.53	7.19	3.49	2.56	22.52	11.67	2.63	3.02	20.17	11.69	1.61	3.03	16.29	6.23	2.3	1.45	21.82	9.09714	3.12143	0.343122	3.53429	20.5914	0.171639	PASS
IPM-2009-043	50	F	Metabolic_Syndrome	0.3	0.12	5.34	27.61	0	0.19	3.6	24.88	0.05	0.18	3.88	30.44	0.03	0.17	4.33	28.56	0.3	0.2	7.82	15.39	0.41	0.15	6.12	24.61	0.35	0.24	3.76	4	0.205714	0.178571	0.868056	4.97857	22.2129	0.22413	UNDETECTABLE
IPM-2009-044	46	F	Metabolic_Syndrome	10.12	2.73	3.38	14.23	7.88	3.73	2.62	19.71	9.58	5.25	3.08	16.85	8.83	4.46	4.31	25.05	3.55	1.82	5.36	11.22	5.38	2.62	6.03	8.65	8.61	4.34	4.49	16.75	7.70714	3.56429	0.462465	4.18143	16.0657	0.26027	PASS
IPM-2009-045	25	F	Metabolic_Syndrome	9.16	2.99	7.02	12.81	8.08	3.43	4.19	3.48	7.81	4.19	6.04	20.58	5.57	3.63	3.88	20.57	8.49	2.13	3.37	20.58	7.67	2.28	3.32	17.09	11.96	2.62	4.78	19.24	8.39143	3.03857	0.362104	4.65714	16.3357	0.28509	PASS
IPM-2009-046	39	F	Solid_Malignancy	5.49	1.26	3.16	20.01	8.41	3.97	4.95	18.12	6.75	4.17	3.33	12.81	9.56	1.73	8.66	19.12	9.03	2.31	4.3	16.44	6.9	3.9	4.08	24.09	14.59	2.87	5.04	20.71	8.67571	2.88714	0.332784	4.78857	18.7571	0.255293	PASS
IPM-2009-047	44	F	Neurodegenerative	12.55	3.11	3.47	11.99	8.06	2.71	8.02	28.08	5.72	2.42	4.92	26.11	8.34	2.49	4.71	15.37	9.65	2.42	3.98	24.86	6.36	1.61	4.95	16.79	9.43	3.55	4.75	18.38	8.58714	2.61571	0.304608	4.97143	20.2257	0.245797	PASS
IPM-2009-048	71	M	Hematologic	6.43	3.29	6.21	13.54	8.19	4.34	5.61	25.64	6.84	1.19	5.12	20.62	11.48	4.51	5.66	22.76	7.74	1.86	4.99	23.91	9.78	4.12	4.12	17.29	9.36	2.6	3.97	20.28	8.54571	3.13	0.366265	5.09714	20.5771	0.247709	PASS
IPM-2009-049	58	M	Solid_Malignancy	10.03	2.98	2.94	14.8	8.69	3.41	5.19	21.46	8.21	3.49	4.73	24.79	11.64	1.89	4.39	18.87	7.56	5.17	5.16	14.43	9.63	3.5	5.29	28.28	9.04	2.87	1.67	17.82	9.25714	3.33	0.359722	4.19571	20.0643	0.209114	PASS
IPM-2009-050	20	M	Metabolic_Syndrome	11.33	3.1	1.22	16.06	10.58	3.8	3.46	15.7	7.21	2.47	1.55	22.75	11.22	1.53	6.79	18.15	11.14	3.24	5.02	20.67	6.3	4.51	3.01	16.57	9.46	2.64	6.04	25.99	9.60571	3.04143	0.316627	3.87	19.4129	0.199352	PASS
IPM-2010-051	58	F	Solid_Malignancy	10.63	1.07	5	24.15	5.04	4	5.87	12.28	10.2	3.5	5.84	13.58	8.56	1.32	1.16	19.45	10.84	3.48	4.7	17.71	5.94	2.96	5.47	16.39	10	3.42	5.31	23.41	8.74429	2.82143	0.32266	4.76429	18.1386	0.26266	PASS
IPM-2010-052	45	M	Hematologic	6.94	3.93	4.18	20.5	6.65	2.2	4.95	8.71	7.49	1.43	6.05	24.27	6.13	3.67	6.24	23.48	8.71	4.01	3.76	19.14	7.08	2.39	4.86	20.54	10.99	3.49	5.83	22.16	7.71286	3.01714	0.391184	5.12429	19.8286	0.258429	PASS
IPM-2010-053	40	F	Metabolic_Syndrome	14.65	1.21	3.7	26.51	7.36	4.17	5.17	29.86	5.53	4.54	7.6	13.32	10.08	2.14	4.85	17.34	2.43	3.67	5.03	26.54	9.67	5.72	4.97	18.14	7.76	2.72	1.27	17.53	8.21143	3.45286	0.420494	4.65571	21.32	0.218373	PASS
IPM-2010-054	63	F	Hematologic	3.24	3.7	2.82	13.96	6.59	2.97	4.81	24.45	6.81	3.73	9.17	20.7	7.77	2.34	4.49	14	8.84	3.31	1.34	18.6	10.78	2.76	3.76	11.4	3.74	4.11	4.51	22.79	6.82429	3.27429	0.479799	4.41429	17.9857	0.245433	PASS
IPM-2010-055	70	M	Metabolic_Syndrome	0.15	0.25	7.25	19.47	0.34	0.03	3.82	14.29	0.18	0.04	1.27	26.76	0.04	0.02	4.01	21.41	0.33	0.2	4.53	24.93	0.01	0.19	2.03	19.8	0.44	0.22	6.01	19.01	0.212857	0.135714	0.637584	4.13143	20.81	0.198531	UNDETECTABLE
IPM-2010-056	68	F	Metabolic_Syndrome	6.41	1.33	3.77	32.89	7.03	1.04	5.97	23.23	11.29	3.72	6.15	28.45	6.41	2.16	3.05	17.29	11.64	3.78	5.58	9.06	6.54	1.18	6.67	27.1	10.07	2.11	7.17	17.36	8.48429	2.18857	0.257956	5.48	22.1971	0.246879	PASS
IPM-2010-057	37	M	Neurodegenerative	5.29	2.14	4.11	18.96	7.81	1.65	6.74	17.9	6.49	4.42	2.91	10.07	11.25	5.28	4.06	18.46	5.45	3.21	4.04	18.16	9.18	1.99	4.22	9.14	7.35	3.1	5.17	19.97	7.54571	3.11286	0.412533	4.46429	16.0943	0.277383	PASS
IPM-2010-058	46	M	Solid_Malignancy	10.37	1.51	2.42	21.5	3.31	3.4	2.91	27.04	8.8	2.96	6.76	13.06	6.1	1.81	3.42	19.02	9.39	4.26	1.88	17.79	5.54	2.97	8.53	20.25	10.36	5.36	6.6	16.33	7.69571	3.18143	0.413403	4.64571	19.2843	0.240907	PASS
IPM-2010-059	58	F	Cardiovascular	5.14	3.17	3.89	10.62	8.78	3.49	7.63	16.78	8.87	2.47	6.2	18.04	5.39	3.19	5.42	20.05	10.71	1.61	3.45	22.09	6.46	3.46	0.93	33.09	7.55	4.51	4.26	20.9	7.55714	3.12857	0.413989	4.54	20.2243	0.224483	PASS
IPM-2010-060	69	M	Metabolic_Syndrome	11.78	4.48	4.47	17.98	10.61	5.77	5.11	29.07	7.62	4.25	6.56	16.53	6.41	4.46	3.95	13.96	6.56	2.61	6.17	21.43	9.92	3.66	3.85	22.39	11.04	3.84	5.52	14.63	9.13429	4.15286	0.454645	5.09	19.4271	0.262005	PASS
IPM-2011-061	43	M	Metabolic_Syndrome	8.71	2.3	4.76	10.01	4.28	2.99	3.92	19.27	7.88	3.23	5.77	16.24	7.67	4.8	4.8	17.75	8.4	3.02	3.66	13.41	6.37	4.16	3.79	17.88	9.88	2.89	5.81	10.53	7.59857	3.34143	0.439744	4.64429	15.0129	0.309354	PASS
IPM-2011-062	48	F	Solid_Malignancy	0.32	0.29	4.59	9.94	0.32	0.04	6.72	18.74	0.22	0.18	6.41	15.26	0.34	0.07	5.1	23.17	0.4	0.17	5.7	12.58	0.39	0.08	4.9	8.98	0.07	0.19	4.76	15.38	0.294286	0.145714	0.495146	5.45429	14.8643	0.366939	UNDETECTABLE
IPM-2011-063	32	F	Hematologic	8.24	4.25	3.15	14.15	10.9	2.9	3.56	22.56	7.03	4.33	3.74	17.85	10.47	2.95	6.01	18.35	12.96	4.93	2.68	21.47	6.24	3.41	4.91	13.11	10.74	3.42	4.34	16.38	9.51143	3.74143	0.393361	4.05571	17.6957	0.229192	PASS
IPM-2011-064	31	M	Metabolic_Syndrome	8.54	3.65	4.6	3.69	8.24	1.61	4.46	11.26	4.8	4.56	4.29	16.6	9.36	2.79	8.17	17.25	9.08	4.27	7.36	14.77	7.2	4.6	6.1	24.4	4.92	4.9	3.58	19.72	7.44857	3.76857	0.505946	5.50857	15.3843	0.358065	PASS
IPM-2011-065	66	F	Metabolic_Syndrome	7.84	2.23	2.54	9.46	8.49	1.52	2.99	17.54	1.87	4.06	0.94	18.29	8.24	3.79	4.73	29.39	8.72	4.36	3.64	19.34	11.91	2.94	5.11	23.9	6.42	0.82	5.21	23.94	7.64143	2.81714	0.368667	3.59429	20.2657	0.177358	PASS
IPM-2011-066	76	M	Hematologic	4.96	3.94	5.88	6.65	5.95	2.76	4.51	14.76	6.29	5.04	4.63	15.02	8.1	3.79	4.88	17.61	6.64	2.47	3.84	20.5	5.81	3.63	7.06	20.43	7.31	1.77	7.32	12.5	6.43714	3.34286	0.519308	5.44571	15.3529	0.354704	PASS
IPM-2011-067	51	M	Solid_Malignancy	10.24	3.9	4.42	17.31	3.79	3.56	5.79	12.93	7.83	3.24	5.74	18.72	4.3	2.62	5.16	23.16	6.72	5.61	1.77	15.71	8	2.98	2.83	21.07	9.09	3.25	5.33	16.45	7.13857	3.59429	0.503502	4.43429	17.9071	0.247627	PASS
IPM-2011-068	70	F	Cardiovascular	0.3	0.02	2.21	19.56	0.1	0.24	4.87	18.84	0.49	0.23	5.72	18.25	0.36	0.07	2.81	26.08	0.08	0.17	6.68	18.67	0.01	0	7.3	21.98	0.11	0.19	4.47	15.01	0.207143	0.131429	0.634483	4.86571	19.77	0.246116	UNDETECTABLE
IPM-2011-069	58	F	Metabolic_Syndrome	5.6	3.72	5.94	17.88	6.1	3.18	4.02	14.48	9.01	2.37	2.29	11.58	4.35	3.47	5.04	19.23	9.61	4.51	3.85	20.85	4.41	4.72	2.81	14.94	6.77	1.52	4.85	19.83	6.55	3.35571	0.512323	4.11429	16.97	0.242445	PASS
IPM-2011-070	40	F	Metabolic_Syndrome	7.75	1.51	7.97	21.61	14.52	2.31	6.33	22.83	7.5	4.75	4.15	16.79	0.5	3.65	2.68	15.78	5.74	2.8	5.51	18.76	9.9	4.59	4.21	16.16	10.5	4.34	5.98	13.65	8.05857	3.42143	0.42457	5.26143	17.94	0.293279	PASS
IPM-2012-071	58	F	Solid_Malignancy	9.21	3.32	6.48	15.66	4.2	3.96	0.71	14.82	5.74	2.07	3.6	25.15	10.17	2.92	6.61	13.07	5.32	4.15	5.73	16.26	5.47	4.81	2.05	15.53	8.75	5.18	5.41	21.25	6.98	3.77286	0.540524	4.37	17.3914	0.251273	PASS
IPM-2012-072	79	F	Solid_Malignancy	6.83	3.83	4.97	10.28	10.1	4.27	6.09	18.88	5.91	0.66	5.05	24.43	10.59	4.1	4.68	24.46	10.42	2.74	5.88	15.86	9.5	1.77	2.84	24.31	10.45	3.9	4.94	6.03	9.11429	3.03857	0.333386	4.92143	17.75	0.277264	PASS
IPM-2012-073	51	F	Neurodegenerative	8.02	3.7	3.94	14.92	11.67	3.13	5.53	22.8	5.8	3.41	6.91	28.34	8.3	2.94	5.23	19.99	11.53	2.1	4.35	12.78	5.77	3.61	6.1	15.26	10.05	4.42	7.9	19.07	8.73429	3.33	0.381256	5.70857	19.0229	0.30009	PASS
IPM-2012-074	80	M	Neurodegenerative	6.66	2.1	3.04	25.32	4.56	4.54	3.41	15.07	7.84	2.43	6.29	28.31	6.62	2.72	4.54	21.57	7.83	4.73	6.63	12.42	9.45	4.87	4.01	17.14	6.93	2.64	2.13	11.66	7.12714	3.43286	0.48166	4.29286	18.7843	0.228534	PASS
IPM-2012-075	20	F	Solid_Malignancy	8.39	4.86	3.82	15.29	12.28	1.98	2.14	14.31	6.61	1.28	4.6	23.73	5.11	3.3	5.43	18.26	8.65	3.42	3.5	26.64	11.19	4.51	6.42	10.35	10.42	3.92	2.34	17.56	8.95	3.32429	0.371429	4.03571	18.02	0.223958	PASS
IPM-2012-076	66	M	Hematologic	8.86	5.03	5.96	14.12	12.27	3.25	4.39	16.97	4.3	3.08	5.6	16.66	9.21	2.25	4.57	20.38	8.66	1.43	4.1	27.59	7.02	3.22	4.66	27.01	11.3	4.09	3.24	20.6	8.80286	3.19286	0.362707	4.64571	20.4757	0.226889	PASS
IPM-2012-077	53	M	Metabolic_Syndrome	9.56	2.43	3.41	27.74	7.48	4.98	6.4	20.86	9.29	1.66	5.13	26.21	9.84	3.37	7.54	17.72	6.71	3.37	6.03	9.6	8.88	4.09	4.37	24.57	9.74	5.56	3.6	23.1	8.78571	3.63714	0.413984	5.21143	21.4	0.243525	PASS
IPM-2012-078	46	M	Hematologic	5.76	1.42	1.54	21.55	8.64	2.67	1.96	15.04	8.21	4.07	4.77	20.04	7.3	5.12	3.17	14.99	7.02	3.8	3.14	19.42	8.6	2.44	5.33	13.36	5.52	3.31	2.14	7.33	7.29286	3.26143	0.447209	3.15	15.9614	0.197351	PASS
IPM-2012-079	53	M	Solid_Malignancy	9.48	4.35	4.05	15.16	10.61	1.94	2.62	22.45	8.22	4.37	1.38	11.28	8.23	3.66	6.16	19.63	8.6	2.77	7.35	12.85	9.06	2.11	5.66	13.2	9.99	3.32	7.59	17.21	9.17	3.21714	0.350833	4.97286	15.9686	0.311415	PASS
IPM-2012-080	20	F	Cardiovascular	9.22	2.34	4.34	19.26	4.53	1.64	5.76	17.93	6.78	2.39	3.68	19.3	9.27	0.9	7.06	25.81	2.61	4.39	6.49	18.7	5.09	4.32	4.41	21.61	13.53	3.48	3.33	16.92	7.29	2.78	0.381344	5.01	19.9329	0.251344	PASS
IPM-2013-081	48	F	Metabolic_Syndrome	6.31	3.68	3.51	16.19	5.12	3.05	5.08	4.47	8.82	3.15	3.58	29.45	10.5	1.99	6.14	25.3	8.52	3.6	5.34	7.65	7.75	2.94	7.09	20.47	7.49	3.1	6.44	17.72	7.78714	3.07286	0.394606	5.31143	17.3214	0.306639	PASS
IPM-2013-082	58	F	Solid_Malignancy	6.52	2.9	6.31	21.33	8.31	3.41	3.9	17.67	6.61	2.88	6.95	12.99	6.55	1.82	2.45	17.71	6.72	5.14	4.35	25.53	10.52	2.97	8.18	20.12	11.83	4.74	5.46	22.68	8.15143	3.40857	0.418156	5.37143	19.7186	0.272405	PASS
IPM-2013-083	78	M	Neurodegenerative	9.7	1.94	4.89	24.39	11.86	2.41	5.65	19.5	7.92	3.59	5.15	21.57	11.66	4.06	5.3	28.58	10.86	3.1	2.85	13.46	10.44	2.51	3.19	14.68	6.55	4.14	4.55	11.43	9.85571	3.10714	0.315263	4.51143	19.0871	0.23636	PASS
IPM-2013-084	43	M	Solid_Malignancy	8.27	3.44	4.03	24.83	7.19	4.42	5.75	23.61	5.56	3.31	4.72	11.16	10.85	2.3	3.82	13.33	9.88	1.52	5.79	24.24	9.49	3.98	6.02	13.67	11.64	2.69	4.69	16.94	8.98286	3.09429	0.344466	4.97429	18.2543	0.2725	PASS
IPM-2013-085	37	M	Metabolic_Syndrome	9.38	2.61	4.91	12.15	11	3.94	4.33	16.21	9.75	2.42	5	24.86	6.25	3.61	5.31	18.18	6.99	4.54	3.84	9.1	9.74	1.88	5.91	25.77	9.71	4.38	8.03	23.82	8.97429	3.34	0.372174	5.33286	18.5843	0.286955	PASS
IPM-2013-086	43	M	Cardiovascular	8.99	5	7.61	28.07	7.02	1.71	3.91	22.43	8.58	2.97	5.7	10.9	8.54	4.43	5.68	22.37	12.03	3.13	3.76	25	11.01	3.81	4.54	18.71	5.14	4.42	6.52	11.75	8.75857	3.63857	0.41543	5.38857	19.89	0.270919	PASS
IPM-2013-087	68	F	Solid_Malignancy	10.28	3.64	3.16	12.31	9.1	2.76	7.71	23.75	9.34	3.78	6.93	23.19	9.4	2.12	9.7	12.85	7.45	1.38	5.66	19.5	10.04	1.29	6.58	14.42	7.84	4.22	5.22	20.46	9.06429	2.74143	0.302443	6.42286	18.0686	0.355471	PASS
IPM-2013-088	58	F	Cardiovascular	10.12	3.67	4.25	17.82	8.71	2.21	6.39	20.23	8.38	4.51	4.61	17.73	7.04	3.58	5.29	15.17	7.77	2.47	3.67	9.53	7.65	1.33	4.06	15.45	10.72	2.08	3.58	16.68	8.62714	2.83571	0.328697	4.55	16.0871	0.282835	PASS
IPM-2013-089	42	F	Neurodegenerative	6.81	4.71	2.98	16.69	9	4.17	4.19	8.53	7.84	4.69	5.25	19.95	5.65	1.92	4.83	11.14	10.08	2.27	4.76	8.71	7.25	1.9	1.08	21.57	12.14	4.44	5.89	16.51	8.39571	3.44286	0.410073	4.14	14.7286	0.281086	PASS
IPM-2013-090	61	M	Metabolic_Syndrome	10.13	4.55	5.02	12.42	7	5.07	4.68	2	4.67	2.73	6.46	17.25	10.73	2.62	1.66	16.09	9.03	3.49	2.79	16.84	14.64	1.84	5.86	7.59	10.27	2.22	5.44	11.85	9.49571	3.21714	0.338799	4.55857	12.0057	0.3797	PASS
IPM-2014-091	54	F	Metabolic_Syndrome	8.9	2.2	3.66	21.04	7.17	3.62	4.49	19.06	9.27	2.81	3.21	15.88	11.07	3.33	3.45	20.83	9.32	3.77	3.24	15.08	6.58	2.8	5.66	20.27	9.1	4.69	5.9	17.95	8.77286	3.31714	0.378114	4.23	18.5871	0.227577	PASS
IPM-2014-092	69	F	Metabolic_Syndrome	5.36	2.41	4.38	23.09	8.13	2.48	3.63	18.33	10.34	4.95	4.47	18.46	5.29	5.33	2.56	24.91	7.32	2.54	3.02	31.47	8.73	3.22	6.22	15.25	8.2	3.26	3.98	25.06	7.62429	3.45571	0.453251	4.03714	22.3671	0.180494	PASS
IPM-2014-093	39	F	Metabolic_Syndrome	7.68	1.49	4.32	20.02	6.06	2.3	3.93	25.17	7.03	4.77	3.82	20.42	7.13	4.03	3.01	22.64	8.47	2.5	4.53	26.83	8.53	2.43	2.87	21.38	8.67	3.96	2.46	12.49	7.65286	3.06857	0.400971	3.56286	21.2786	0.167439	PASS
IPM-2014-094	46	F	Cardiovascular	10.95	3.56	5.65	13.6	5.85	4.29	6.46	12.93	5.13	3.08	3.52	14.35	5.2	2.68	2.95	12.89	8.92	3.14	5.58	9.96	8.22	5.48	4.2	23.07	10.16	4.15	5.07	21.7	7.77571	3.76857	0.484659	4.77571	15.5	0.308111	PASS
IPM-2014-095	45	M	Metabolic_Syndrome	9.88	3.9	3.01	9.65	4.47	2.9	5.75	12.85	10.42	2.65	4.01	14.27	3.68	3.45	7.54	18.37	3.76	4.06	2.2	12.29	7.63	3.34	3.19	17.23	9.92	4.14	6.8	28.82	7.10857	3.49143	0.491158	4.64286	16.2114	0.286394	PASS
IPM-2014-096	26	M	Metabolic_Syndrome	10.14	2.96	6.17	21.17	9.42	3.39	3.34	13.25	7.97	3.36	3.71	20.94	13.19	1.28	5.73	18.35	9.28	2.73	4.57	19.39	7.48	1.53	4.43	11.19	9.77	1.15	6.45	20.98	9.60714	2.34286	0.243866	4.91429	17.8957	0.274607	PASS
IPM-2014-097	57	M	Hematologic	9.24	0.82	4.27	24.81	6.96	2.01	3.78	18.34	6.16	4.56	4.7	15.76	5.08	3.73	5.54	14.5	2.83	3.65	4.5	20.48	12.9	3.17	3.98	12.62	7.45	3.38	4.89	27.83	7.23143	3.04571	0.421177	4.52286	19.1914	0.235671	PASS
IPM-2014-098	56	F	Solid_Malignancy	9.4	3.05	3.67	20.11	6.02	3.4	5.58	17.55	6.69	0.8	6.63	20.84	9.23	1.48	7.01	16.23	7.51	2.02	1.94	24.83	11.29	3.02	3.71	16.7	7.36	1.88	4.33	19.51	8.21429	2.23571	0.272174	4.69571	19.3957	0.242101	PASS
IPM-2014-099	52	M	Solid_Malignancy	10.64	3.22	2.28	20.57	7.59	4.71	7.09	26.46	6.85	5.39	5.36	27.32	6.99	2.87	5.24	19.5	11.21	2.94	6.66	22.58	7.69	3.92	4.04	31.16	1.81	3.94	1.98	17.5	7.54	3.85571	0.511368	4.66429	23.5843	0.197771	PASS
IPM-2014-100	48	M	Metabolic_Syndrome	7.99	4.86	3.69	25.63	5.37	4.68	4.04	19.09	7.39	4.61	6.54	21.05	5.44	2.41	3.15	6.78	11.23	2.84	4.26	26.63	7.06	2.28	4.44	12.7	9.03	2.79	3.99	15.55	7.64429	3.49571	0.457298	4.30143	18.2043	0.236287	PASS
IPM-2015-101	27	M	Hematologic	7.95	3.29	3.97	16.8	8	3	4.85	15.11	10.61	3.31	3.99	20.53	8.02	1.29	5.35	13.3	10.44	2.93	6.05	15.36	8.37	4.53	4.37	15.57	9.77	3.9	3.92	8.18	9.02286	3.17857	0.35228	4.64286	14.9786	0.309967	PASS
IPM-2015-102	44	M	Solid_Malignancy	6.74	3.95	3.56	18.64	6.62	1.07	3.72	22.27	2.51	3.48	2.9	21.92	9.91	3.01	4.53	14.43	4.97	5.07	3.42	27.01	6.14	3.78	2.98	21.47	7.42	2.86	5.78	16.21	6.33	3.31714	0.524035	3.84143	20.2786	0.189433	PASS
IPM-2015-103	46	F	Hematologic	4.77	4.04	2.97	21.44	10.54	2.79	6.69	21.25	6.53	4.74	2.97	16.7	7.7	3.87	6.58	24.28	8.74	2.89	1.88	11.74	12.44	1.18	3.54	24.77	8.7	4.22	5.67	26.49	8.48857	3.39	0.39936	4.32857	20.9529	0.206586	PASS
IPM-2015-104	38	F	Neurodegenerative	8.91	3.93	3.64	21.81	7.25	2.7	6.23	23.48	12.25	4.99	6.27	9.58	12.59	4.21	3.57	22.56	5.71	3.88	2.69	14.42	9.9	4.38	5.32	17.18	3.12	2.97	5.65	17.02	8.53286	3.86571	0.453039	4.76714	18.0071	0.264736	PASS
IPM-2015-105	49	F	Hematologic	8.15	3	4.29	19.1	7.55	4.79	1.27	15.81	6.11	3.44	4.92	27.3	12.88	2.35	4.8	19.74	6.29	3.89	4.42	13.04	7.53	2.1	6.46	28.78	8.79	3.32	5.04	24.97	8.18571	3.27	0.399476	4.45714	21.2486	0.209762	PASS
IPM-2015-106	59	M	Solid_Malignancy	10.99	3.07	5.2	22.16	5.47	4.53	7.58	24.87	5.21	1.03	5.93	14.67	8.89	4.89	3.75	16.7	8.86	1.77	3.59	18.83	7.48	3.87	9.23	19.23	6.18	4.76	2.26	11.34	7.58286	3.41714	0.450641	5.36286	18.2571	0.29374	PASS
IPM-2015-107	85	F	Hematologic	6.77	2.89	3.81	18.53	8.86	4.38	4.95	15.72	10.64	2.3	2.19	25.09	10.94	2.33	4.16	13.84	8.98	5.11	5.92	24.19	10.17	3.2	6.53	22.65	11.65	2.69	2.02	24.24	9.71571	3.27143	0.336715	4.22571	20.6086	0.205046	PASS
IPM-2015-108	55	F	Neurodegenerative	9.04	2.87	4.42	32.24	6.66	2.26	4.94	24.96	13.67	3.92	2.77	29.15	8.15	2.28	3.07	23.13	8.77	3.58	6.86	14.45	11.48	2.63	8.26	21.87	5.99	0.97	6.09	16.72	9.10857	2.64429	0.290307	5.20143	23.2171	0.224034	PASS
IPM-2015-109	56	M	Solid_Malignancy	0.38	0.21	4.55	25.19	0.2	0.23	2.92	6.74	0.47	0.08	2.91	19.86	0.48	0.11	3.23	17.74	0.25	0.05	4.01	7.76	0.2	0.03	3.7	17.57	0.19	0.2	6.34	29.26	0.31	0.13	0.419355	3.95143	17.7314	0.222849	UNDETECTABLE
IPM-2015-110	50	M	Solid_Malignancy	6.33	3.39	5.62	31.66	6.9	1.22	7.18	14.28	7.33	1.97	4.23	14.25	9.82	3.29	3.71	23.98	8.81	1.17	6.27	19.68	11.54	3.34	3.53	17.62	10.13	2.35	4.1	17.53	8.69429	2.39	0.274893	4.94857	19.8571	0.249209	PASS
IPM-2016-111	20	M	Metabolic_Syndrome	5.44	2.37	5.08	25.07	8.96	3.15	3.47	24.5	9.24	2.42	6.24	21.67	6.25	3.09	4.01	32.66	9.48	3.41	5.56	26.01	8	2.55	6.15	17.77	5.63	1.81	7.25	19.4	7.57143	2.68571	0.354717	5.39429	23.8686	0.226	PASS
IPM-2016-112	51	F	Solid_Malignancy	6.79	2.94	6.09	17.14	4.72	3.56	6.73	24.75	6.86	4.6	5.14	25.28	9.58	1.53	7.59	18.97	9.58	1.72	5.61	24.55	12.84	4.74	5.69	10.51	8.52	2.55	5.18	12.25	8.41286	3.09143	0.367465	6.00429	19.0643	0.314949	PASS
IPM-2016-113	53	F	Metabolic_Syndrome	7.7	2.63	3.92	15.85	7.87	3.51	0.8	6.1	7.39	2.98	5.1	14.84	8.22	3.34	3.62	24.07	8.62	3.8	4.91	29.85	9.63	2.66	6.11	10.02	8.49	3.55	5.01	16.93	8.27429	3.21	0.387949	4.21	16.8086	0.250467	PASS
IPM-2016-114	89	M	Hematologic	5.77	2.33	4.96	12.8	12.45	0.3	4.28	19.29	9.42	2.19	6.61	11.31	6.84	3.88	6.46	11.26	14.55	2.21	2.7	21.36	7.36	2.65	5.75	10.61	4.11	2.54	6.52	15.76	8.64286	2.3	0.266116	5.32571	14.6271	0.364098	PASS
IPM-2016-115	48	M	Solid_Malignancy	12.04	4.52	5.25	20.5	8.88	3.38	4.21	17.37	5.63	0.77	6.57	19.53	8.21	3.64	3.47	13.39	7.52	4.7	2.93	4.78	6.95	4.46	2.03	12.44	8.83	6.03	2.63	11.3	8.29429	3.92857	0.473648	3.87	14.1871	0.272782	PASS
IPM-2016-116	57	F	Cardiovascular	9.01	4.53	3.8	10.11	9.24	3.88	7.65	22.18	10.19	2.91	8.71	16.59	6.73	5.19	2.44	8.91	8.49	3.2	4.44	23.97	6.02	3.27	4.22	13.98	8.05	4.14	8.19	21.77	8.24714	3.87429	0.469773	5.63571	16.7871	0.335716	PASS
IPM-2016-117	51	F	Solid_Malignancy	2.17	3.16	4.88	23.66	8.64	4.58	5.43	26.96	7.15	3.36	6.12	15.67	6.3	2.51	3.6	21.47	3.8	1.49	7.78	14.86	8.68	1.56	4.95	14.89	4.45	4.67	6.69	18.13	5.88429	3.04714	0.517844	5.63571	19.3771	0.290843	PASS
IPM-2016-118	31	F	Solid_Malignancy	10.6	5.29	6.01	21.24	8.68	3.91	4.22	17.23	9.28	2.68	4.21	18.7	10.96	1.95	6.01	22.9	10.09	2.31	2.09	21.67	8.65	4.3	3.68	22.73	10.73	3.1	5.47	20.72	9.85571	3.36286	0.341209	4.52714	20.7414	0.218266	PASS
IPM-2016-119	72	F	Metabolic_Syndrome	6.23	3.78	7.4	18.82	4.69	2.44	1.95	25.54	10.03	2.65	2.53	14.28	6.67	3.32	4.92	25.81	6.54	1.54	2.95	18.58	6.45	2.88	4.07	23.95	6.79	2.78	5.95	15.71	6.77143	2.77	0.409072	4.25286	20.3843	0.208634	PASS
IPM-2016-120	65	M	Metabolic_Syndrome	9.22	3.56	5.03	12.69	11.15	5.64	4.81	13.15	8.27	4.29	3.82	18.02	9.02	4.52	6.04	23.03	7.18	3.64	3.64	23.18	10.96	3.81	4.21	17.62	12.54	2.81	6.48	20.5	9.76286	4.03857	0.413667	4.86143	18.3129	0.265465	PASS
IPM-2017-121	66	M	Metabolic_Syndrome	7.4	1.72	5.14	19.18	12.54	2.25	8.47	20.71	9.11	2.55	5.3	21.21	10.45	2.12	7.05	20.62	9.66	2.96	3.31	19.09	8.65	1.68	6.07	23.98	6.45	2.08	4.32	18.83	9.18	2.19429	0.239029	5.66571	20.5171	0.276145	PASS
IPM-2017-122	36	F	Solid_Malignancy	0.49	0.11	4.38	11.45	0.26	0.13	2.79	18.78	0.25	0.04	6.48	19.84	0.3	0.12	3.9	26.12	0.1	0.25	4.19	13.42	0.23	0.08	7.72	19.15	0.16	0.18	7.44	18.69	0.255714	0.13	0.50838	5.27143	18.2071	0.289525	UNDETECTABLE
IPM-2017-123	77	M	Solid_Malignancy	8.25	2.95	5.79	11.23	7.22	3.73	5.89	19.49	7.51	3.07	5.98	18.88	5.7	1.84	2.42	26.41	10.14	3.08	4.07	15.66	10.82	5.29	3.83	24.73	8.27	2.97	7.21	18.65	8.27286	3.27571	0.395959	5.02714	19.2929	0.26057	PASS
IPM-2017-124	27	F	Metabolic_Syndrome	8.91	3.47	2.2	20.23	6.85	1.64	3.97	15.92	10.67	2.03	3.54	19.95	5.02	2.48	2.14	23.58	7.48	3.18	6.27	14.87	7.45	2.04	3.11	13.82	7.02	2.78	5.26	13.98	7.62857	2.51714	0.329963	3.78429	17.4786	0.21651	PASS
IPM-2017-125	62	F	Solid_Malignancy	0.04	0.27	5.31	21.27	0.27	0.02	4.05	17.62	0.43	0	5.15	27.02	0.47	0.27	4.91	15.31	0.14	0.11	3.37	23.64	0.08	0.21	1.23	15.98	0.25	0.24	3.36	22.89	0.24	0.16	0.666667	3.91143	20.5329	0.190496	UNDETECTABLE
IPM-2017-126	89	F	Hematologic	11.32	3.38	2.89	17.53	6.42	2.65	4.65	17.99	9.19	3.81	4.59	20.84	6.88	4.65	3.9	25.05	4.66	2.78	4.27	20.18	10.27	1.83	3.03	11.27	11.37	3.53	3.07	16.35	8.58714	3.23286	0.376476	3.77143	18.4586	0.204319	PASS
IPM-2017-127	34	M	Solid_Malignancy	11.04	2.89	4.26	14.56	5.74	4.5	7.48	13.48	11.57	2.66	5.65	26.17	7.85	2.84	6.08	12.82	10.95	3.36	3.88	15.5	4.88	2.61	4.38	13.08	8.09	3.72	4.46	22.21	8.58857	3.22571	0.375582	5.17	16.8314	0.307163	PASS
IPM-2017-128	42	F	Solid_Malignancy	6.26	4.3	4.99	26.89	13.99	2.68	4.11	17.39	9.63	4.66	3.76	20.72	7.87	3.88	7.22	17.43	4.19	4.02	3.47	17.94	10.09	3.53	4.64	15.65	1.24	3.97	4.4	26.72	7.61	3.86286	0.507603	4.65571	20.3914	0.228317	PASS
IPM-2017-129	54	F	Solid_Malignancy	9.16	2.6	6.51	24.8	7.67	4.51	3.91	19.55	9.57	4.06	5.79	16.94	10.82	3.06	3.89	15.76	12.86	2.38	6.87	12.68	9.37	3.53	7.39	15.23	5.97	3.07	7.46	14.01	9.34571	3.31571	0.354784	5.97429	16.9957	0.351517	PASS
IPM-2017-130	43	F	Hematologic	1.99	3.27	6.32	13.33	10.24	2.06	4.57	22.69	5.35	3.4	6.74	21.21	6.47	4.87	5.85	8.84	10.27	2.57	5.11	24.04	6.88	1.39	7.21	24.87	7.99	4.14	4.21	19.21	7.02714	3.1	0.441147	5.71571	19.17	0.298159	PASS
IPM-2018-131	24	F	Hematologic	7.85	2.84	5.37	12.3	7.6	3.55	7.74	12.51	9.45	3.89	1.8	20.88	10.31	3.85	4.67	20.47	8.61	1.34	5.11	16.75	6.51	5.93	6.8	12.6	9.03	4.8	2.41	19.11	8.48	3.74286	0.441375	4.84286	16.3743	0.29576	PASS
IPM-2018-132	53	M	Solid_Malignancy	8.5	1.8	5.41	24.62	11.82	2.93	8.8	7.79	9.05	1.65	4.94	15.93	9.42	3.06	3.48	14.67	12.84	3.69	2.08	21.62	7.73	3.21	6.11	24.97	6.14	3.17	3.93	21.86	9.35714	2.78714	0.297863	4.96429	18.78	0.264339	PASS
IPM-2018-133	33	F	Metabolic_Syndrome	7.64	3.23	4.37	18.14	12.29	5.83	5.4	18.17	4.37	2.36	4.6	14.91	6.74	4.93	4.85	19.33	6.58	4.5	4.46	15.94	4.41	3.13	3.92	27.63	12.63	1.84	3	17.24	7.80857	3.68857	0.472375	4.37143	18.7657	0.232948	PASS
IPM-2018-134	60	F	Solid_Malignancy	6.24	3.44	4.28	20.19	10.64	2.03	6.39	14.84	13.36	4.98	4.62	13.59	5.43	4.16	4.75	23.61	13.49	2.35	2.83	19.72	10.95	2.17	4.86	25.96	4.28	3.46	3.94	19.36	9.19857	3.22714	0.350831	4.52429	19.61	0.230713	PASS
IPM-2018-135	35	M	Metabolic_Syndrome	9.9	3.44	3.18	16.04	11.62	3.56	6.14	20.03	10.14	2.76	3.57	22.75	10.91	2.19	3.88	17.83	12.09	3.82	2.68	18.21	7.61	1.91	4.63	17.16	7.33	2.75	7.15	16.77	9.94286	2.91857	0.293534	4.46143	18.3986	0.242488	PASS
IPM-2018-136	79	M	Solid_Malignancy	0.02	0.13	4.88	19.12	0.04	0.16	4.9	17.61	0.41	0.04	6.02	19.59	0.18	0.28	5.47	13.87	0.35	0.23	2.85	22.14	0.03	0.12	6.1	13.5	0.49	0.19	3.06	25.12	0.217143	0.164286	0.756579	4.75429	18.7071	0.254143	UNDETECTABLE
IPM-2018-137	38	M	Solid_Malignancy	0.22	0.26	4.01	15.12	0.38	0.12	3.05	12.95	0.37	0.07	8.19	17.93	0.24	0.05	4.29	12.56	0.03	0.17	2.11	27.63	0.21	0.21	6.4	19.42	0	0.21	0.61	17.21	0.207143	0.155714	0.751724	4.09429	17.5457	0.23335	UNDETECTABLE
IPM-2018-138	46	M	Hematologic	8.44	3.37	4.73	19.05	1.69	3.48	5.57	25.79	9.08	3.06	6.57	6.21	6.96	2.36	4.74	7.05	11.37	2.93	5.31	19.88	11.23	1.15	4.98	24.77	7.96	2.15	3.83	16.62	8.10429	2.64286	0.326106	5.10429	17.0529	0.299321	PASS
IPM-2018-139	66	M	Hematologic	0.39	0.14	3.65	15.53	0.17	0.28	4.02	11.66	0.45	0.14	4.7	13.55	0.09	0.01	6.37	18.18	0.3	0.13	3.03	17.85	0.27	0.14	6.3	23.43	0.45	0.1	4.39	22.29	0.302857	0.134286	0.443396	4.63714	17.4986	0.265001	UNDETECTABLE
IPM-2018-140	30	F	Solid_Malignancy	8.64	3.21	5.7	9.47	7.31	1.39	5.77	15.12	4.43	2.33	5.04	17.61	5.38	1.32	4.92	15.62	7.58	3.02	5.49	23.19	8.55	2.85	4.84	16.9	4.26	4.4	6.25	29.24	6.59286	2.64571	0.4013	5.43	18.1643	0.298938	PASS
IPM-2019-141	56	M	Metabolic_Syndrome	0.2	0.05	8.45	32.01	0.11	0.16	4.74	19.5	0.5	0.18	7.89	25.52	0.09	0.12	3.82	14.19	0.39	0.15	1.74	20.58	0.17	0.24	6.99	14.67	0.25	0.08	3.65	3.31	0.244286	0.14	0.573099	5.32571	18.54	0.287255	UNDETECTABLE
IPM-2019-142	75	M	Cardiovascular	9.62	3.28	5.55	24.3	8.68	4.99	5.8	14.69	7.63	0.71	3.36	16.68	9.51	2.37	2.81	8.7	6.77	5.35	5.23	23.68	6.04	1.47	2.85	18.19	3.41	2.09	3.86	11.7	7.38	2.89429	0.39218	4.20857	16.8486	0.249788	PASS
IPM-2019-143	23	F	Cardiovascular	3.1	3.52	4.87	22.83	5.53	4.04	7.25	20.09	6.74	3.36	3.75	14.33	9.84	3.05	6.73	16.36	7.38	2.58	3.01	23.02	13.45	2.78	3.71	14.75	6.57	5.01	3.65	15.6	7.51571	3.47714	0.46265	4.71	18.14	0.259647	PASS
IPM-2019-144	55	M	Hematologic	5.22	3.52	4.69	12.67	6.06	4.89	4.85	19.24	8.45	4.73	3.13	16.6	7.79	1.31	3.33	24.25	10.02	4.23	3.86	16.23	3.91	4.23	6.55	24.44	12.05	3.66	7.29	17.64	7.64286	3.79571	0.496636	4.81429	18.7243	0.257115	PASS
IPM-2019-145	56	F	Cardiovascular	3.96	4.15	1.91	19.6	10.49	3.56	8.45	8.28	8	3.22	2.65	12.59	6.17	1.99	4.63	15.5	8.96	3.91	5.73	16.53	8.88	4.34	5.51	28.55	10.56	5.09	0.81	19.21	8.14571	3.75143	0.46054	4.24143	17.18	0.246882	PASS
IPM-2019-146	66	M	Solid_Malignancy	0.04	0.13	4.28	20.8	0.07	0.21	1.91	16.05	0.05	0.04	5.5	19.12	0.23	0.03	6.49	23.41	0.41	0.19	5.38	16.55	0.19	0.28	3.81	24.65	0.36	0.03	5.39	13.92	0.192857	0.13	0.674074	4.68	19.2143	0.243569	UNDETECTABLE
IPM-2019-147	30	M	Cardiovascular	10.47	1.66	6.76	20.4	7.81	4.04	5.62	25.75	11.37	3.59	3.41	15.83	8.03	4.39	4.07	16.72	12.64	3.09	3.78	22.82	8.07	1.67	6.47	14.74	8.3	3.13	5.17	7.09	9.52714	3.08143	0.323437	5.04	17.6214	0.286015	PASS
IPM-2019-148	28	F	Hematologic	7.4	4.44	6.82	13.45	10.41	2.36	4.2	16.99	8.46	4.3	5.22	18.03	10.52	2.32	4.68	23.98	9.47	2.69	2.38	20.35	4.41	2.97	6.69	21.86	3.34	3.42	4.29	11.95	7.71571	3.21429	0.41659	4.89714	18.0871	0.270753	PASS
IPM-2019-149	61	F	Cardiovascular	9	2.66	4.02	19.36	6.7	3.31	3.85	15.85	10.58	4.4	2.07	22.66	11.56	4.91	5.63	13.1	9.71	2.24	4.25	20.73	6.27	1.94	5.55	28.6	11.18	3.98	6.37	22.08	9.28571	3.34857	0.360615	4.53429	20.34	0.222925	PASS
IPM-2019-150	57	F	Solid_Malignancy	9.28	4.19	2.61	19.76	8.01	3.29	4.06	21.46	6.24	2.61	3.75	23.28	8.17	2.69	4.2	18.72	12.09	1.84	5.88	21.2	6.08	4.81	5.66	16.01	3.74	3.45	4.73	13.24	7.65857	3.26857	0.426786	4.41286	19.0957	0.231091	PASS
IPM-2020-151	56	F	Solid_Malignancy	5.7	4.16	1.67	20.37	7.75	3.75	4.33	20.25	6.42	3.15	5.58	19.5	9.11	2.18	3.85	15.66	7.54	4.69	4.23	12.64	9.5	4.68	2.78	29.16	9.2	4.34	7.15	23.85	7.88857	3.85	0.488048	4.22714	20.2043	0.20922	PASS
IPM-2020-152	58	F	Solid_Malignancy	7.93	4.54	5.21	24.48	11.08	2	6.07	17.74	8.53	3.34	4.94	26.77	4.92	1.31	1.71	24.37	6.34	3.35	4.62	14	10.24	3.06	4.42	19.93	9.93	2.15	6.2	26.38	8.42429	2.82143	0.334916	4.73857	21.9529	0.215852	PASS
IPM-2020-153	40	M	Neurodegenerative	4.78	3.51	4.31	22.41	5.28	4.99	2.23	17.41	9.24	2.45	3.45	19.88	8.39	3.21	6.17	16.61	8.97	2.64	3.44	17.19	7	2.71	6.66	17.35	6.61	3.23	4.97	12.41	7.18143	3.24857	0.452357	4.46143	17.6086	0.253367	PASS
IPM-2020-154	56	M	Metabolic_Syndrome	7.48	2.83	4.52	22.55	8.53	4.55	4.78	28.11	7.09	2.35	5.68	25.93	4.89	2.98	3.82	19.46	8.22	4.68	4.63	25.99	7.44	4.22	5.17	27.87	4.66	1.92	7.73	14.81	6.90143	3.36143	0.487063	5.19	23.5314	0.220556	PASS
IPM-2020-155	57	F	Solid_Malignancy	6.59	2.24	6.64	12.06	8.25	2.91	6.46	15.71	9.2	1.91	8.44	17.43	8.22	5.02	3.86	27.54	7.21	3.94	3.88	11.51	9.2	3.9	2.69	17.07	11.08	3.86	4.17	15.53	8.53571	3.39714	0.397992	5.16286	16.6929	0.309285	PASS
IPM-2020-156	39	F	Metabolic_Syndrome	0.24	0.06	7.92	10.94	0.5	0.14	6.9	33.38	0.46	0.24	3.85	27.97	0.29	0.15	4.17	17.85	0.12	0.27	2.6	20.65	0.27	0.19	4.59	13	0.19	0.03	5	13.87	0.295714	0.154286	0.521739	5.00429	19.6657	0.254468	UNDETECTABLE
IPM-2020-157	85	F	Cardiovascular	13.26	2.44	5.9	16.99	5.42	3.42	5.44	21.66	1.91	1.84	6.33	13.8	8.69	1.82	5.97	23.64	9.96	4.34	7.3	12.48	6.31	4.19	6.61	15.13	6.41	2.48	2.23	11.96	7.42286	2.93286	0.395112	5.68286	16.5229	0.343939	PASS
IPM-2020-158	60	M	Solid_Malignancy	5.21	2.88	5.23	21	6.98	2.67	5	10.77	10.5	4.61	3.8	16.59	11.18	3.06	5.74	18.21	11.94	3.74	5.68	21.7	6.87	2.69	6.03	19.37	5.37	5.26	6.36	18.9	8.29286	3.55857	0.429113	5.40571	18.0771	0.299036	PASS
IPM-2020-159	31	M	Neurodegenerative	7.54	3.42	5.63	7.93	13.27	2.33	4.8	18.88	12.99	3.1	7.34	20.86	5.89	3.35	4.61	12.95	9.06	3.22	5.69	19.72	6.64	4.05	3.8	2.27	8.51	2.59	5.41	29.29	9.12857	3.15143	0.345227	5.32571	15.9857	0.333155	PASS
IPM-2020-160	63	F	Cardiovascular	13.07	3.02	3.48	21.8	7.31	3.63	3.74	20.03	6.25	4.5	3.86	22.2	5.16	4.06	3.25	20.08	10.66	2.98	3.15	21.33	6.18	2.76	5.22	25.91	8.26	3.23	5.98	18.97	8.12714	3.45429	0.425031	4.09714	21.4743	0.190793	PASS
IPM-2021-161	34	M	Neurodegenerative	9.73	4.39	4.28	2	6.24	4.53	4.75	16.9	11	3.09	1.45	10.72	9.2	3.13	7.13	14.81	7.46	2.23	3.97	8.67	7.27	3.14	4.58	30.09	12.6	2.37	1.53	18.17	9.07143	3.26857	0.360315	3.95571	14.48	0.273185	PASS
IPM-2021-162	66	F	Metabolic_Syndrome	9.1	2.25	3.5	27.09	7.58	3.93	3.31	18.4	7.39	2.46	6.65	11.34	8.92	2.81	5.46	16.89	10.28	2.17	6.65	18.55	5.01	3.95	4.48	9.65	9	4.31	6.85	16.69	8.18286	3.12571	0.381983	5.27143	16.9443	0.311104	PASS
IPM-2021-163	72	F	Solid_Malignancy	8.55	3.26	7.18	14.4	7.08	2.28	2.48	20.01	12.04	2.98	3.39	19.69	9.61	3.03	7.05	14.39	7.51	3.53	5.43	18.95	5.13	5.77	4.42	19.28	9.68	2.5	4.89	15.11	8.51429	3.33571	0.391779	4.97714	17.4043	0.285972	PASS
IPM-2021-164	37	M	Solid_Malignancy	9.2	2.9	5.23	13.15	6.21	1.7	3.66	5.06	7.46	2.61	5.04	18.94	11.22	6.05	6.62	16.3	7.02	4.16	2.11	17.03	7.63	3.84	5.78	14.75	7.21	3.69	3.52	25.09	7.99286	3.56429	0.445934	4.56571	15.76	0.289703	PASS
IPM-2021-165	69	F	Solid_Malignancy	9.66	3.39	5.43	16.23	6.7	2.73	5.6	19.77	7.19	4.02	4.52	15.03	8.81	2.09	2.1	18.67	6.62	2.92	3.25	25.11	6.61	2.72	5.4	11.4	4.72	3.62	4.09	13.92	7.18714	3.07	0.427152	4.34143	17.1614	0.252976	PASS
IPM-2021-166	59	F	Solid_Malignancy	9.65	2.31	4.36	13.95	8.93	4.67	1.82	19.3	10.26	2.74	2.99	20.93	10.6	4.18	5.39	19.22	6.04	4.15	6.1	12.67	9.07	3.92	6.21	18.3	6.14	2.65	3.19	18.43	8.67	3.51714	0.405668	4.29429	17.5429	0.244788	PASS
IPM-2021-167	66	M	Solid_Malignancy	7.61	5.56	6.23	23.84	9.33	2.8	4.36	17.73	8.65	3.63	4.8	17.16	6.77	1.67	6.85	30.39	11.08	1.82	6.06	24.13	7.23	3.74	4.07	26.8	9.08	2.19	5.87	24.31	8.53571	3.05857	0.358326	5.46286	23.48	0.23266	PASS
IPM-2021-168	86	F	Metabolic_Syndrome	8.68	3.73	4.69	12.69	7.84	3.78	4.6	22.94	7.26	2.84	6.13	19.88	7.21	4.34	3.7	14.85	1.41	2.59	6.89	7.72	5.92	3.68	1.21	15.99	10.94	5.45	5.26	13.79	7.03714	3.77286	0.536135	4.64	15.4086	0.301131	PASS
IPM-2021-169	47	F	Neurodegenerative	0.47	0.22	3.26	28.55	0.01	0.19	6.35	34.68	0.18	0.02	5.8	14.05	0.03	0.01	0.95	20.36	0.25	0.07	7.65	14.95	0.09	0.14	5.63	13.5	0.32	0.2	3.47	17.05	0.192857	0.121429	0.62963	4.73	20.4486	0.231312	UNDETECTABLE
IPM-2021-170	38	F	Solid_Malignancy	11.15	3.01	4.28	19	8.88	2.59	4.83	22.87	8.51	3.25	5.59	22.23	8.05	2.68	5.1	10.25	7.7	0.48	2.12	9.02	10.71	3.22	2.78	21.3	10.57	3.76	4.5	19.93	9.36714	2.71286	0.289614	4.17143	17.8	0.23435	PASS
IPM-2022-171	36	M	Metabolic_Syndrome	10.36	2.68	4.85	17.34	4.33	4.21	8.09	14.07	10.51	2.27	5.01	26.69	6.95	3.18	1.92	15.18	3.62	3.67	6.13	17.53	8.89	2.84	5.98	19.39	3.43	4.23	4.18	11.97	6.87	3.29714	0.479933	5.16571	17.4529	0.295981	PASS
IPM-2022-172	37	F	Solid_Malignancy	7.15	1.11	2.8	19.46	8.74	3.54	4.81	15.03	8.07	2.72	2.2	14.61	10.33	4.95	5.84	26.88	8.4	5.12	8.09	9.51	8.73	3.3	4.12	21.31	8.3	2.39	4.76	25.08	8.53143	3.30429	0.387307	4.66	18.84	0.247346	PASS
IPM-2022-173	50	M	Solid_Malignancy	8.64	3.89	4.36	21.1	5.3	2.65	4.64	11.94	6.21	3.54	5.01	22.97	6.76	3.26	3.73	22.44	11.06	3.73	6.5	18.87	10.13	3.28	3.16	20.01	5.81	5.77	4.27	22.12	7.70143	3.73143	0.484511	4.52429	19.9214	0.227106	PASS
IPM-2022-174	58	M	Solid_Malignancy	8.17	1.84	1.76	22.67	11.92	2.39	2.15	16.98	5.95	2.48	5.78	18.43	6.21	3.85	5.87	16.91	8.53	3.77	5.48	18.92	11.64	3.84	4.08	16.34	6.86	3.9	3.8	16.45	8.46857	3.15286	0.372301	4.13143	18.1	0.228256	PASS
IPM-2022-175	57	F	Solid_Malignancy	10.74	3.41	6.72	22.93	5.38	3.09	6.38	12.22	9.21	3.16	1.99	19.33	6.19	1.92	4.81	8.47	6.58	6.01	5.84	14.03	11.57	2.11	3.91	12.61	8.81	4.71	3.2	7.78	8.35429	3.48714	0.417408	4.69286	13.91	0.337373	PASS
IPM-2022-176	67	M	Solid_Malignancy	10.82	4.91	1.61	21.14	8.74	2.33	2.57	23.96	8.63	3.48	3.81	14.45	2.31	2.95	7.1	13.98	4.55	3.68	5.79	15.59	7.36	3.49	4.55	24	14.05	1.32	6.77	19.26	8.06571	3.16571	0.39249	4.6	18.9114	0.243239	PASS
IPM-2022-177	52	M	Solid_Malignancy	11.53	4	4.9	22.73	7.25	2.35	6.1	14.23	9.74	3.23	1.07	15.66	9	2.75	0.73	25.7	8.61	3.69	4.04	21.52	12.6	2.39	7.47	20.81	6.11	5.63	5.43	22.29	9.26286	3.43429	0.370759	4.24857	20.42	0.208059	PASS
IPM-2022-178	78	F	Solid_Malignancy	7.55	2.32	5.07	27.08	7.46	3.17	7.13	17.11	9.42	4.17	4.49	20.34	9.79	2.76	6.11	15.8	6.58	1.52	3.99	14.38	7.24	3.87	2.04	8.23	6.4	3.71	5.26	14.65	7.77714	3.07429	0.395298	4.87	16.7986	0.289906	PASS
IPM-2022-179	47	F	Cardiovascular	11.01	2.48	5.54	16.78	6.11	2.53	5.97	20.61	10.52	3.6	2.22	29.91	9.1	3.77	4.2	24.6	5.58	3.87	1.47	22.29	5.61	3.5	6.97	23.06	11.14	4.43	3.96	21.87	8.43857	3.45429	0.409345	4.33286	22.7314	0.190611	PASS

## Sheet: Plasma_Biomarkers
StudyID	Age	Sex	Cohort	Melatonin_Day_pgmL	Melatonin_Night_pgmL	Cortisol_Day_ugdL	Cortisol_Night_ugdL	Serotonin_ngmL	Kynurenic_Acid_ngmL	Tryptophan_umolL	Urolithin_A_ngmL	BNP_pgmL	CD4_percent	CD8_percent	CD4_CD8_Ratio	Total_Cholesterol_mgdL	LDL_mgdL	HDL_mgdL	Triglycerides_mgdL	HbA1c_percent	CRP_mgL
IPM-2005-001	61	M	Chronobiology	0.37	8.9	9.12	19.78	12.04	147.09	63.78	3.22	185.8	23.8	30.4	0.782895	193	146	25	171	7	2.4
IPM-2005-002	49	F	Chronobiology	10.54	5.08	5.65	17.94	32.97	128.66	41.82	1.76	422.9	22.6	29.8	0.758389	187	149	49	86	5.5	0.2
IPM-2005-003	63	M	Chronobiology	6.7	18.65	5.81	15.56	23.09	80.77	51.53	3.39	231	24.8	26.3	0.942966	197	139	42	257	5.9	0.9
IPM-2005-004	79	M	Chronobiology	8	7.82	6.75	22.23	33.23	75.32	64.61	0.1	492.8	16.1	31.4	0.512739	243	200	40	139	4.7	3.7
IPM-2005-005	48	F	Chronobiology	0.1	9.19	5.59	17.71	35.72	82.52	51.15	0.1	140.3	26.2	34.3	0.763848	151	121	48	146	6	9.4
IPM-2005-006	48	M	Chronobiology	4.19	9.83	5.87	35	40.73	89.85	48.35	2.95	423.7	15	33.4	0.449102	222	153	30	168	5.2	1.3
IPM-2005-007	80	F	Chronobiology	6.26	10.59	3.47	37.2	21.25	120.64	34.83	2.85	291.7	17.9	29.9	0.598662	231	121	31	88	6.4	0.8
IPM-2005-008	65	F	Chronobiology	5.21	15.42	6.64	17.48	46.47	77.59	36.85	1.96	413.1	17.6	34.8	0.505747	196	128	29	241	6.1	1.7
IPM-2005-009	43	F	Chronobiology	4.09	0.5	7.83	21.24	5.36	47.49	49.81	0.72	443	24.7	31.1	0.794212	119	132	32	130	5.7	1.2
IPM-2005-010	61	M	Chronobiology	5.8	16.31	7.63	21.46	59.99	122.02	54.36	1.72	522	28.5	18.3	1.55738	274	146	31	60	5.9	4.8
IPM-2006-011	44	M	Chronobiology	9.64	17.28	4.98	25.05	45.45	91.77	47.46	1.66	383.9	24.7	26.4	0.935606	118	103	44	50	7.2	8.1
IPM-2006-012	44	F	Chronobiology	5.32	15.45	7.31	21.61	18.16	117.06	75.78	0.85	123.4	21.1	24	0.879167	234	198	20	303	5.7	6.4
IPM-2006-013	56	M	Chronobiology	6.93	16.15	6.33	24.41	38.78	71.21	30.84	0.84	312.9	16.9	22.9	0.737991	304	185	36	241	5.7	5.2
IPM-2006-014	20	F	Chronobiology	6.44	10.27	4.76	30.72	42.82	24.59	46.31	1.36	237.9	27.6	28.6	0.965035	170	137	43	180	5.5	5.9
IPM-2006-015	21	F	Chronobiology	9.73	14.75	8.93	18.47	35.1	88.48	57.49	2.83	194.7	26.2	16.8	1.55952	172	233	34	245	7.6	0.2
IPM-2006-016	42	F	Chronobiology	8.35	15.71	9.64	14.37	53.2	68.08	70.78	2.26	439.8	22.3	15.3	1.45752	97	160	36	222	5.9	11.3
IPM-2006-017	34	M	Chronobiology	5.85	10.12	6.91	19.49	36.35	54.36	55.68	1.73	165.2	34.8	20.7	1.68116	228	121	41	108	6.9	11.3
IPM-2006-018	57	M	Chronobiology	0.37	0.34	5.4	32.64	62.34	82.59	34.21	3.44	360.5	25.3	26.1	0.969349	191	196	41	97	6.7	6.4
IPM-2006-019	36	F	Chronobiology	4.29	20.66	4.9	21.25	44.73	91.5	36.14	2.52	267.9	27.6	29.6	0.932432	232	112	36	261	5.4	4.7
IPM-2006-020	27	M	Chronobiology	2.58	6.36	6.02	23.58	59.92	76.23	55.09	0.8	416.8	24.6	39.2	0.627551	275	165	34	209	6	7.9
IPM-2007-021	78	M	Chronobiology	0.11	0.44	7.94	31.47	42.42	80.13	63.51	2.39	519.2	9.5	25.6	0.371094	295	173	55	112	7.1	8
IPM-2007-022	48	F	Chronobiology	0.03	0.86	2.67	20.39	33.88	42.82	51.9	3.35	271.3	23.6	30.3	0.778878	227	125	45	87	6.1	9.2
IPM-2007-023	53	F	Chronobiology	3.95	8.69	7.72	23.51	44.44	90.4	21.89	3.72	628.2	30.3	8	3.7875	247	134	29	203	6	6.4
IPM-2007-024	26	F	Chronobiology	5.36	6.68	4.99	17.38	13.92	49.93	52.8	4.01	250.3	17.1	20	0.855	229	197	57	214	6.2	3.1
IPM-2007-025	42	F	Chronobiology	4.15	15.61	5.54	21.3	34.89	72.34	54.74	0.1	407.6	37.3	24.5	1.52245	244	184	50	177	4.5	5.7
IPM-2007-026	54	M	Chronobiology	5.56	10.64	5.92	23.38	39.69	98.48	52.71	2.76	286.7	26.2	24	1.09167	231	90	35	234	5.2	3.8
IPM-2007-027	31	F	Chronobiology	0.1	5.42	3.88	23.09	39.33	87.69	50.37	1.85	431.8	23.4	26.1	0.896552	282	226	27	231	8.9	5.7
IPM-2007-028	58	F	Chronobiology	5.52	12.12	7.23	27.53	19.76	88.54	23.57	2.05	197.1	24.2	16.6	1.45783	206	189	32	65	6.3	2.9
IPM-2007-029	41	M	Chronobiology	4.68	8.68	10.35	11.81	70.34	78.09	58.4	1.61	238.6	16.9	32.8	0.515244	169	166	20	214	6.9	0.7
IPM-2007-030	47	F	Chronobiology	7.1	12.66	9.56	16.58	70.12	20.68	51.12	0.26	596.4	20.3	27.3	0.74359	247	152	33	110	6.3	6
IPM-2008-031	41	F	Chronobiology	7.15	22.15	1.64	21.94	49.98	85.73	22.6	0.75	375.6	23.9	33.3	0.717718	195	162	30	213	6.1	2.2
IPM-2008-032	85	F	Chronobiology	9.56	3.7	5.9	16.67	57.94	106.47	46.58	1.96	597.9	15.8	15.8	1	240	164	45	241	7.7	0.2
IPM-2008-033	52	F	Chronobiology	0.11	0.67	3.67	12.5	58.34	42.81	50.81	2.23	517.8	9.9	31.5	0.314286	191	176	30	302	5.3	0.2
IPM-2008-034	33	F	Chronobiology	2.99	11.07	8.47	13.84	19.84	116.87	36.27	2.09	305	23.4	23.1	1.01299	189	165	30	103	7.2	6.4
IPM-2008-035	66	M	Chronobiology	10.15	16.4	3.54	23.06	22.61	41.9	49.45	3.48	367.9	13	25	0.52	222	88	45	179	4.8	0.2
IPM-2008-036	30	M	Chronobiology	8.28	10.46	8.7	33.09	47.88	73.99	20.33	2.68	631.3	21.8	14.2	1.53521	200	145	28	50	6	2.3
IPM-2008-037	56	F	Chronobiology	10.16	12.92	7.19	21.59	36.36	41.88	41.03	3.61	358.4	19.4	32	0.60625	249	228	40	123	6	6.7
IPM-2008-038	20	F	Chronobiology	7.99	4.16	6.73	16.3	28.17	113.58	66.4	1.49	305.1	18.5	49.3	0.375254	240	120	51	287	7.7	11.5
IPM-2008-039	28	F	Chronobiology	7.18	10.62	5.77	20.41	30.19	124.89	55.81	3.47	426.1	14.9	16.1	0.925466	176	136	40	151	6.7	3.1
IPM-2008-040	55	F	Chronobiology	5.92	13	9.84	15.77	62.58	72.24	36.77	2.04	797.8	27.8	32.8	0.847561	261	123	41	195	7.7	4.5
IPM-2009-041	65	F	Chronobiology	4.14	6.46	6.49	24.39	20.3	102.31	59.11	3.52	503.8	22.6	21	1.07619	193	219	40	314	6.5	7.2
IPM-2009-042	55	F	Chronobiology	7.83	6.16	6.84	13.99	31.67	107.67	41.24	2.97	110.7	29.4	23.7	1.24051	185	97	33	65	5.6	8.3
IPM-2009-043	50	F	Chronobiology	0.28	0.16	5.8	23.34	59.46	111.99	60.14	3.39	308.5	21.5	40.4	0.532178	159	189	37	175	5.6	5.3
IPM-2009-044	46	F	Chronobiology	5.08	10.29	4.72	9.44	26.22	74.6	57.95	4.66	238.7	15.3	23.4	0.653846	234	174	45	251	7	3.9
IPM-2009-045	25	F	Chronobiology	10.95	10.59	6.43	31.21	42.22	24.99	55.88	3.33	133.2	26.9	31.3	0.859425	278	126	48	206	7.7	13.7
IPM-2009-046	39	F	Chronobiology	9.51	14.85	11.07	26.5	23.94	88.17	66.62	3.29	164.8	14.9	26	0.573077	250	177	40	138	7.7	1.4
IPM-2009-047	44	F	Chronobiology	8.85	16.17	8.89	19.38	33.43	90.88	49.04	2.57	557	13.6	23.8	0.571429	196	148	37	248	6.1	5.8
IPM-2009-048	71	M	Chronobiology	6.32	13.65	7.68	21.57	55.61	162.24	65.83	2.57	418.6	14.8	29.8	0.496644	197	171	32	172	4.4	1
IPM-2009-049	58	M	Chronobiology	6.19	7.97	8.43	15.91	40.82	67.43	61.27	0.46	262.3	16.5	34.9	0.472779	247	105	37	142	7	8.9
IPM-2009-050	20	M	Chronobiology	1.16	16.62	4.47	20.68	35.6	141.44	41.55	3.3	158.1	13.9	28.7	0.484321	229	44	49	50	6	9
IPM-2010-051	58	F	Chronobiology	11.39	10.55	3.19	31.18	45.93	75.27	47.06	1.44	278	24.1	24.4	0.987705	210	176	25	169	4.6	5.1
IPM-2010-052	45	M	Chronobiology	0.1	16.94	3.44	10.35	30.69	138.41	65.9	0.1	133.2	19.4	44.6	0.434978	189	117	53	208	7	2.5
IPM-2010-053	40	F	Chronobiology	4.92	19.11	5.9	30.04	40	59.46	55.57	3.48	425.1	21.7	14.9	1.45638	153	92	34	169	4.8	8.1
IPM-2010-054	63	F	Chronobiology	1.66	5.41	6.39	29.02	60.68	106.02	78.23	0.85	641.2	9.9	24.9	0.39759	252	91	30	121	5.8	9.3
IPM-2010-055	70	M	Chronobiology	0.22	0.49	6.24	25.57	45	40.51	54.85	2.53	467.9	17.3	22.2	0.779279	209	201	48	194	7	0.2
IPM-2010-056	68	F	Chronobiology	7.42	6.69	9.91	15.16	24.63	105.44	65.16	1.76	381.9	25.2	31.3	0.805112	211	171	51	112	5.3	4.9
IPM-2010-057	37	M	Chronobiology	2.24	3.2	8.5	7.24	30.21	111.08	59.59	1.84	168.9	24.2	21.4	1.13084	239	157	40	151	7.9	5.9
IPM-2010-058	46	M	Chronobiology	4.42	13.75	4.57	19.77	64.86	67.28	54.7	1.75	177.3	24.7	28.8	0.857639	266	183	47	133	6.7	6.9
IPM-2010-059	58	F	Chronobiology	2.34	10.78	3.14	26.95	43.45	130.35	52.55	2.84	471.2	17.1	22	0.777273	198	139	30	149	6.9	4.5
IPM-2010-060	69	M	Chronobiology	6.06	9.59	4.91	24.34	36.76	111.63	74.28	1.47	452.9	15	43.4	0.345622	195	178	28	185	7.5	2.2
IPM-2011-061	43	M	Chronobiology	11.37	12.37	8.25	25.14	40.87	48.37	49.09	3.74	278.1	22.9	17.4	1.31609	205	195	27	244	6.3	4
IPM-2011-062	48	F	Chronobiology	0.05	0.27	5.36	28.72	29.84	141.18	60.05	1.61	469.1	26.1	16.6	1.57229	185	148	24	337	6.8	4.8
IPM-2011-063	32	F	Chronobiology	4.24	9.34	2.08	10.62	58.77	134.46	47.62	3.39	401.4	26.1	18.2	1.43407	152	197	20	185	5.8	3.3
IPM-2011-064	31	M	Chronobiology	6.08	8.94	7.03	23.36	61.22	49.54	56.22	2.82	290.8	13.3	37.6	0.353723	242	104	43	311	6.1	4.8
IPM-2011-065	66	F	Chronobiology	9.59	7.45	9.83	29.02	23.74	70.12	48.35	0.1	365.8	16.3	30.6	0.53268	174	187	45	147	6.4	5.1
IPM-2011-066	76	M	Chronobiology	9.35	7.13	5.88	18.04	35.76	104.6	46.54	1.86	468.1	30.8	32.1	0.959502	222	143	44	210	4.6	6.6
IPM-2011-067	51	M	Chronobiology	2.79	5.17	2.7	20.93	22.6	22.53	50.71	1.71	306.3	17.9	41.7	0.429257	250	133	38	291	7	0.3
IPM-2011-068	70	F	Chronobiology	0.14	0.24	5.28	18.35	35.62	110.42	68.62	1.91	91	15.2	24.8	0.612903	176	195	28	237	4.6	6.9
IPM-2011-069	58	F	Chronobiology	4.81	20.11	3.82	18.56	30.61	84.92	50.89	1.91	278.3	8.5	35.7	0.238095	348	163	28	125	6.7	6
IPM-2011-070	40	F	Chronobiology	4.4	16.24	1.87	27.53	38.15	60.72	35.45	2.45	532	20.5	22.4	0.915179	236	221	42	232	7.2	6.3
IPM-2012-071	58	F	Chronobiology	3.01	3.5	4.26	14.89	43.38	112.21	58.29	0.78	587.1	19.3	32.8	0.588415	230	160	44	148	7.3	0.2
IPM-2012-072	79	F	Chronobiology	2.29	18.99	7.44	39.67	36.05	138.1	29.42	0.6	457.9	10.7	27.1	0.394834	277	171	39	164	6.3	6.6
IPM-2012-073	51	F	Chronobiology	3.35	14.3	8.46	20.89	36.04	103.18	63.63	3.35	180.9	18.6	25	0.744	190	84	20	276	4.7	9.8
IPM-2012-074	80	M	Chronobiology	7.27	10.33	7.49	25.29	21.54	88.87	41.89	3.08	224.3	21.4	27.5	0.778182	233	215	36	278	6.5	9.3
IPM-2012-075	20	F	Chronobiology	4.25	15.95	6.08	3	21.69	106.01	63.13	0.75	360	25.3	28.3	0.893993	259	175	38	160	7	6.3
IPM-2012-076	66	M	Chronobiology	1.33	13.53	3.78	15.84	27.12	90.59	61.12	1.81	275	18.7	36	0.519444	108	140	53	230	7.2	0.2
IPM-2012-077	53	M	Chronobiology	1.72	15.02	9.46	14.64	30.39	100.82	35.17	2.93	20	25.2	21.3	1.1831	209	177	43	194	7	0.2
IPM-2012-078	46	M	Chronobiology	5.77	8.37	8.13	27.07	44.17	136.52	71.79	2.11	327.8	25.9	29.5	0.877966	258	67	56	199	4.6	1.9
IPM-2012-079	53	M	Chronobiology	0.1	6.84	5.9	32.7	40.29	95.98	39.68	1.31	219.7	17.4	26	0.669231	216	139	32	204	5.8	0.2
IPM-2012-080	20	F	Chronobiology	5.3	11.8	2.88	18.38	42.6	56.68	38.16	1.91	418.3	33.8	33.2	1.01807	274	165	32	239	6	6
IPM-2013-081	48	F	Chronobiology	2.55	14.78	5.95	23.97	34.15	81.34	62.68	1.81	97.6	9.8	29.8	0.328859	209	86	39	189	5.7	5.6
IPM-2013-082	58	F	Chronobiology	8.88	18.95	6.5	21.82	37.16	98.17	51.99	2.51	99.8	22.5	31.9	0.705329	207	148	28	110	6.3	2.5
IPM-2013-083	78	M	Chronobiology	0.22	6.73	4.17	27.67	37.42	64.29	47.45	3.87	463.7	14.7	36.9	0.398374	225	182	37	276	5.1	4
IPM-2013-084	43	M	Chronobiology	8.61	0.5	6.1	19.72	43.69	120.01	66.17	2.59	333.9	19.8	30	0.66	289	120	35	190	7	5.5
IPM-2013-085	37	M	Chronobiology	7.95	17.67	7.44	15.16	55.8	129.84	56.7	0.64	101.7	23.7	23.4	1.01282	156	92	34	208	7.4	6.3
IPM-2013-086	43	M	Chronobiology	4.13	14.34	6.81	27.43	34.7	119.04	67.51	2.4	310.7	28	23.4	1.19658	165	95	31	240	5.7	5.5
IPM-2013-087	68	F	Chronobiology	3.81	9.91	4.05	21.78	33.03	101.14	59.89	2.06	109.6	29	27.9	1.03943	231	213	47	225	6.1	4.8
IPM-2013-088	58	F	Chronobiology	5.87	14.48	9.79	39.22	38.8	27.5	42.29	4.47	432.2	24.8	27.3	0.908425	178	216	31	245	4.9	4.1
IPM-2013-089	42	F	Chronobiology	7.98	11.13	5.43	22.47	18.63	45.56	65.94	1.79	430.4	29.3	37.1	0.789757	160	125	43	233	8.1	1.9
IPM-2013-090	61	M	Chronobiology	8.47	14.3	2.76	18.67	38.46	40.38	26.35	0.19	365.6	18.8	24	0.783333	203	98	34	71	7.2	10.2
IPM-2014-091	54	F	Chronobiology	0.1	10.01	5.35	21.21	47.62	75.92	54.55	5.87	311.9	33.5	32.1	1.04361	205	125	38	118	5.3	3.4
IPM-2014-092	69	F	Chronobiology	6.02	21.71	5.18	25.54	15.01	119.73	31.35	3.26	316.3	21.2	26.3	0.806084	173	105	46	196	5.8	6.2
IPM-2014-093	39	F	Chronobiology	5.48	8.36	11.37	27.44	36.78	74.56	69.33	1.35	201.6	33	28.7	1.14983	196	152	46	237	7	0.8
IPM-2014-094	46	F	Chronobiology	7.86	11.49	6.39	30.62	43.91	99.38	27.63	2.25	214.2	26.6	35.6	0.747191	215	127	53	154	5	2.1
IPM-2014-095	45	M	Chronobiology	3.65	8.01	7.98	7.45	24.26	87.94	58.79	4.33	552.1	11.6	14.8	0.783784	229	126	28	196	6.3	2.1
IPM-2014-096	26	M	Chronobiology	3.45	8.51	5.34	26.08	21.83	70.91	50.13	2.29	368	35.3	32.6	1.08282	253	142	29	159	5.5	6.1
IPM-2014-097	57	M	Chronobiology	0.58	15.42	5.95	27.39	26.22	63.43	50.03	1.78	444.9	27.2	42.2	0.64455	207	25	35	211	6.7	5.8
IPM-2014-098	56	F	Chronobiology	3.81	21.14	4.03	20.53	21.81	89.86	78.36	2.13	308.5	11	26.4	0.416667	276	142	36	270	5.8	8.9
IPM-2014-099	52	M	Chronobiology	1.6	15.86	9.66	29.25	12.05	70.98	52.36	3.51	134.9	15.4	16.9	0.911243	193	104	53	151	6.7	4.9
IPM-2014-100	48	M	Chronobiology	5.21	9.38	7.82	23.45	36.4	72.27	49.7	3.01	361.4	22.8	23.1	0.987013	310	134	38	182	7.9	3.9
IPM-2015-101	27	M	Chronobiology	4.13	13	4.74	23.16	64.61	97.9	59.54	1.44	575.8	34.6	34.6	1	255	143	42	138	5.1	0.2
IPM-2015-102	44	M	Chronobiology	6.35	5.37	5.15	21.98	47.54	72.71	71.61	3.43	172.7	29.3	26.5	1.10566	207	141	38	167	5.3	2.4
IPM-2015-103	46	F	Chronobiology	5.59	11.58	7.31	22.76	36.15	106.31	75.95	4.05	522.4	27.7	43.5	0.636782	246	164	59	50	5.9	8.8
IPM-2015-104	38	F	Chronobiology	7.94	25.48	6.43	19.47	31.08	98.43	78.83	4.26	319.9	23.6	24.1	0.979253	207	192	53	148	6.3	4
IPM-2015-105	49	F	Chronobiology	7.62	10.42	2.15	29.23	31.44	83.58	61.99	2.72	394.1	11.4	32.5	0.350769	148	181	49	102	6.4	8.2
IPM-2015-106	59	M	Chronobiology	3.94	15.84	1	29.87	35.57	81.9	69.77	4.38	398.4	32.5	17.3	1.87861	256	147	31	64	6.7	7.6
IPM-2015-107	85	F	Chronobiology	8.96	18.4	4.58	31.18	52.51	81.84	56.2	1.18	542.7	12.2	32.4	0.376543	203	110	21	180	5	5
IPM-2015-108	55	F	Chronobiology	10.15	13.42	10.39	15.72	19.32	59.82	54.88	5.57	87	26	23.5	1.10638	219	104	47	192	7.1	5.4
IPM-2015-109	56	M	Chronobiology	0.19	0.56	2.14	9.68	23.83	63.36	75.62	2.09	508.9	18.3	30.8	0.594156	248	178	34	169	5.8	0.2
IPM-2015-110	50	M	Chronobiology	4.97	10.44	7.42	23.02	51.77	91.31	47.82	2.37	433	10.5	23.4	0.448718	199	168	43	202	3.9	0.2
IPM-2016-111	20	M	Chronobiology	4.53	9.84	6.21	19.21	54.19	23.46	60.1	3.29	429.7	27.1	35.2	0.769886	203	110	20	170	5.4	8.5
IPM-2016-112	51	F	Chronobiology	4.39	7.14	3.7	35.92	34.93	66.87	57.56	4.58	271.5	26.5	37	0.716216	149	128	48	147	6.5	2.4
IPM-2016-113	53	F	Chronobiology	3.95	9.51	7.54	23.77	36.43	161.27	80.5	0.1	263.7	37.8	24.4	1.54918	316	136	36	254	6	6.4
IPM-2016-114	89	M	Chronobiology	9.61	16.27	6.5	33.78	46.07	68.25	83.92	3.07	297	8.9	18.6	0.478495	299	218	39	75	5.1	0.2
IPM-2016-115	48	M	Chronobiology	0.55	22.74	10.53	14.78	35.09	52.43	55.58	4.27	484.4	27.3	27.1	1.00738	281	177	42	187	6.4	5.7
IPM-2016-116	57	F	Chronobiology	3.68	8.45	4.11	16.06	32.87	79.18	46.99	1.47	370.3	31	28.4	1.09155	225	116	36	276	7	7.9
IPM-2016-117	51	F	Chronobiology	7.82	14.63	7.04	24.06	30.03	91.7	58.86	3.06	342.5	35.7	19.8	1.80303	260	150	39	140	7	6.9
IPM-2016-118	31	F	Chronobiology	7.53	13.26	5.52	21.95	40.57	31.74	68.2	5.21	397.6	20.2	27.3	0.739927	258	142	46	183	7.6	10.2
IPM-2016-119	72	F	Chronobiology	4.28	11.99	6.15	22.34	23.45	58.1	73.55	3.61	483.5	21.5	42.1	0.510689	227	185	26	179	6	4.6
IPM-2016-120	65	M	Chronobiology	1.49	15.99	8.36	17.34	20.97	67.23	62.84	1.58	308.6	15	42.8	0.350467	231	196	43	192	6	2.5
IPM-2017-121	66	M	Chronobiology	3.94	7.26	3.85	36.59	38.66	131.37	44.52	0.8	186.2	19.3	28.8	0.670139	222	123	39	207	6.7	9.5
IPM-2017-122	36	F	Chronobiology	0.41	0.4	6.34	12.01	57.31	154.52	64.59	2.41	288.6	19	37.2	0.510753	227	216	39	167	5.6	2.4
IPM-2017-123	77	M	Chronobiology	6.64	5.8	4.48	31.41	23.36	114.06	26.51	4.04	143.8	16.3	33.4	0.488024	239	186	27	175	5.5	1.2
IPM-2017-124	27	F	Chronobiology	6.87	17.21	5.49	32.75	25.46	132.31	63.78	0.83	615.3	19.1	37.2	0.513441	234	166	47	253	5.8	6.5
IPM-2017-125	62	F	Chronobiology	0.08	0.85	7.16	23.84	59.6	80.83	72.93	1.56	200.2	43.3	32.4	1.33642	252	175	51	223	6.8	1.4
IPM-2017-126	89	F	Chronobiology	7.95	11.19	7.61	10.74	43.01	24.96	51.88	0.25	419.8	22.5	23	0.978261	288	118	20	230	4.5	2
IPM-2017-127	34	M	Chronobiology	3.75	5.14	5.16	12.84	37.21	54.04	56.23	3.69	441.4	21.5	21.4	1.00467	235	126	40	78	6.8	4.9
IPM-2017-128	42	F	Chronobiology	11.38	19.06	7.39	21.56	26.15	116.35	52.54	3.7	386.1	24.7	32.8	0.753049	189	113	29	266	5.2	2.2
IPM-2017-129	54	F	Chronobiology	6.71	11.11	5.4	19.23	6.36	61.55	72.58	1.65	52.4	15.4	31.1	0.495177	242	141	32	100	6.4	7.5
IPM-2017-130	43	F	Chronobiology	8.81	6.74	9.07	22.02	35.53	114.95	48.12	0.1	430.2	24.3	25.9	0.938224	254	183	25	197	4.1	4.4
IPM-2018-131	24	F	Chronobiology	4.16	14.91	3.95	19.53	5	105.3	54.54	2.4	111.5	24.6	40.4	0.608911	220	177	30	190	4.7	7.3
IPM-2018-132	53	M	Chronobiology	5.65	6.18	4.52	22.82	46.66	131.76	53.9	0.66	362.6	33.6	16.8	2	188	175	40	158	6.3	7.9
IPM-2018-133	33	F	Chronobiology	4.92	11.45	7.44	20.56	49.37	147.47	43.12	0.8	381.9	13.6	19.1	0.712042	142	137	38	160	7.4	9
IPM-2018-134	60	F	Chronobiology	10.6	12.64	8.69	24.5	37.78	75.89	23.66	3.06	495.3	12.1	28.4	0.426056	270	138	49	185	5.6	8.8
IPM-2018-135	35	M	Chronobiology	2.59	8.7	4.32	14.63	37.1	74.58	62.74	0.22	165.2	22.3	39.1	0.570332	244	130	25	151	6.1	0.2
IPM-2018-136	79	M	Chronobiology	0.17	0.24	5.66	22.03	27.63	103.82	57.57	1.86	421.3	25.7	18	1.42778	227	186	48	220	5.9	6.1
IPM-2018-137	38	M	Chronobiology	0.47	0.72	7.9	20.7	18.62	84.3	46.18	1.49	535.9	28.2	16.3	1.73006	182	138	33	217	5	7.9
IPM-2018-138	46	M	Chronobiology	5.08	10.66	6.17	19.56	10.02	89.64	51.25	1.15	487.1	26.4	46.1	0.572668	263	128	30	161	5.5	5.1
IPM-2018-139	66	M	Chronobiology	0.28	0.94	2.97	26.02	21.01	96.38	74.25	1.27	199.3	26.6	21.5	1.23721	218	208	30	300	5.8	1.2
IPM-2018-140	30	F	Chronobiology	6.89	12.95	6.23	17.17	36.45	29.96	58.91	3.86	72	19.4	22.2	0.873874	165	74	28	179	7.1	0.2
IPM-2019-141	56	M	Chronobiology	0.37	0.53	6.82	26.28	42.99	109.37	42.68	1.61	489.9	8.7	23.6	0.368644	172	161	35	238	6	0.2
IPM-2019-142	75	M	Chronobiology	1	12.37	4.58	18.78	46.84	111.08	81.33	1.92	235	24.7	24.5	1.00816	206	144	54	243	6.8	9.9
IPM-2019-143	23	F	Chronobiology	7.73	6.63	8.06	29.3	43.28	83.69	63.56	2.28	186.2	17.3	33.6	0.514881	190	121	45	204	6.6	0.9
IPM-2019-144	55	M	Chronobiology	6.74	9.03	4.06	18.96	52.09	78.84	87.06	0.1	103.8	30.6	39.8	0.768844	192	155	45	179	6.2	4.8
IPM-2019-145	56	F	Chronobiology	1.05	10.64	6.23	23.1	13.74	110.93	57.64	1.03	588.9	19.7	26.5	0.743396	255	224	45	251	5.2	5.1
IPM-2019-146	66	M	Chronobiology	0.41	0.25	7.87	33.51	8.44	71.2	74.26	0.62	444.8	29.4	28.3	1.03887	168	147	52	300	6.3	1.7
IPM-2019-147	30	M	Chronobiology	10.07	16.59	4.29	24.73	38.88	71.02	60.74	3.63	285	29.9	15.9	1.8805	321	154	48	210	5.4	4.7
IPM-2019-148	28	F	Chronobiology	0.1	15.91	6.61	21.1	44.53	90.38	64.42	3.45	248.4	16.6	16.1	1.03106	233	169	26	292	5.4	0.2
IPM-2019-149	61	F	Chronobiology	9.39	2.34	8.22	27.3	39.16	74.3	62.94	3.56	185.1	28.3	35.2	0.803977	240	132	47	230	5.2	3.6
IPM-2019-150	57	F	Chronobiology	7.49	12.98	8.48	20.08	22.8	152.26	31.93	1.7	368.6	28.4	33.2	0.855422	325	148	30	180	5.8	4.6
IPM-2020-151	56	F	Chronobiology	2.45	16.4	6.98	13.81	47.2	66.01	39	2.4	73.1	25.8	8.1	3.18519	185	212	32	160	7.2	2.3
IPM-2020-152	58	F	Chronobiology	7.34	18.39	7.2	12.57	27.71	167.18	48.83	5.88	575.8	25.4	30.6	0.830065	208	149	32	191	4.9	0.3
IPM-2020-153	40	M	Chronobiology	8.84	4.18	8.06	9.52	43.01	83.34	74.56	1.9	36.6	20.8	29.6	0.702703	222	174	33	109	5.2	3.1
IPM-2020-154	56	M	Chronobiology	3.73	24.67	8.84	27.07	40.73	97.9	60.13	2.5	333.8	8.4	25.8	0.325581	218	124	33	215	6.8	5.8
IPM-2020-155	57	F	Chronobiology	7.28	16.28	5.57	25.97	13.54	78.27	48.67	4.14	376.9	13.3	32.8	0.405488	266	149	45	50	3.7	1
IPM-2020-156	39	F	Chronobiology	0.39	0.53	3.83	16.59	36.3	75.17	48	1.79	518.6	29.3	28.7	1.02091	297	171	49	136	5.5	2.7
IPM-2020-157	85	F	Chronobiology	4.96	12.71	6.88	35.82	44.14	74.53	55.75	4.11	441.4	31.7	25	1.268	198	126	35	123	6.4	5.8
IPM-2020-158	60	M	Chronobiology	8.95	3.42	4.22	27.88	37.48	90.59	73.75	1.09	222.3	16.5	14	1.17857	234	132	32	133	6.1	2.2
IPM-2020-159	31	M	Chronobiology	5.82	14.74	5.58	19.94	37.5	88.47	74.69	2.68	486.9	26	19	1.36842	205	150	46	326	5.7	5
IPM-2020-160	63	F	Chronobiology	7.44	12.11	9.65	13.24	43.61	108.48	72.16	2.37	457.3	20.4	22.7	0.898678	188	97	34	216	5.9	5.4
IPM-2021-161	34	M	Chronobiology	8.66	9.76	11.11	27.54	32.76	83	41.48	2.27	20	30.2	8.2	3.68293	230	109	32	156	7.8	1.3
IPM-2021-162	66	F	Chronobiology	7.76	18.32	1.29	18.22	53.61	51.57	72.82	2.28	319.1	22.5	31	0.725806	188	142	42	207	6.4	2.5
IPM-2021-163	72	F	Chronobiology	6.97	13.05	2.88	18.79	24.1	63.23	49.03	3.04	237.1	23.5	28.9	0.813149	195	139	46	205	6.6	8.9
IPM-2021-164	37	M	Chronobiology	6.42	2.6	6.77	18.2	57.65	100.76	47.32	2.98	341.2	10.8	34.7	0.311239	211	206	37	293	6.5	7.9
IPM-2021-165	69	F	Chronobiology	3.82	14.2	2.57	21.54	16.79	56.5	43.15	3.09	306.6	22.2	27.2	0.816176	273	152	41	156	7.1	8.7
IPM-2021-166	59	F	Chronobiology	5.1	9.42	2.81	16.49	8.33	63.16	60.87	2.24	664.9	19.6	25.3	0.774704	273	79	25	240	5.9	4.2
IPM-2021-167	66	M	Chronobiology	2.58	13.62	4.5	22.89	20.83	84.07	84.55	1.79	308.9	20.7	29.8	0.694631	248	162	41	183	6.2	4.1
IPM-2021-168	86	F	Chronobiology	0.13	25.82	7.73	15.74	38.05	50.67	48.78	0.52	320.6	11.7	31.3	0.373802	257	121	40	135	6.6	2.6
IPM-2021-169	47	F	Chronobiology	0.21	0.35	7.86	14.86	37.72	105.23	59.79	1.69	20	22.3	34.2	0.652047	341	136	32	217	5.9	8.9
IPM-2021-170	38	F	Chronobiology	2.94	11.13	8.04	24.5	49.6	76.77	73.74	0.3	92.5	30.3	28.6	1.05944	267	156	38	105	6.1	9.2
IPM-2022-171	36	M	Chronobiology	5.36	15.88	7.57	15.51	45.83	80.3	52.11	4.82	414.6	17.8	29	0.613793	230	216	39	345	4.9	4.7
IPM-2022-172	37	F	Chronobiology	3.06	9.88	5.21	17.56	56.65	130.13	61.52	1.73	228.9	26.8	30.7	0.872964	222	173	47	185	5.4	0.6
IPM-2022-173	50	M	Chronobiology	5.9	23.45	3.87	29.88	26.82	75.7	68.79	1.99	364	23.5	23.6	0.995763	266	150	26	134	3.3	5
IPM-2022-174	58	M	Chronobiology	8.85	7.06	7.43	25.33	25.88	133.4	51.93	4.71	90.8	20.3	27.4	0.740876	226	179	70	226	6.1	1.3
IPM-2022-175	57	F	Chronobiology	0.1	18.37	5.05	40.11	45.97	99.1	61.4	2.78	227.3	10.6	24.5	0.432653	227	127	27	144	7	7.2
IPM-2022-176	67	M	Chronobiology	5.68	15.39	3.82	16.99	39.06	60.47	57.34	0.78	88.8	26.8	35.9	0.746518	202	94	20	320	6.2	2.9
IPM-2022-177	52	M	Chronobiology	4.18	2.64	7.5	36	25.49	157.71	54.15	4.3	372.5	24	41.8	0.574163	261	166	21	93	6.5	9.5
IPM-2022-178	78	F	Chronobiology	5.56	9.38	2.34	17.07	36.82	64.72	42.1	2.24	538	26.5	30.6	0.866013	236	173	37	167	6.8	4.1
IPM-2022-179	47	F	Chronobiology	1.87	19.76	2.27	32.72	41.48	61.49	56.14	1.79	445.1	27.1	31.8	0.852201	259	148	55	278	5.7	7.4
CTRL-001	61	F	Healthy_Control	3.6	36.05	16.16	4.93	92.84	43.28	72.29	15.92	36.5	29.2	18.6	1.56989	215	118	67	136	5.3	4.4
CTRL-002	45	F	Healthy_Control	3.66	69.67	14.56	6.36	77.06	45.12	27.06	18.82	65.1	41.8	24.7	1.69231	143	98	60	146	5.9	1.6
CTRL-003	44	M	Healthy_Control	4.41	48.8	12.15	1	69.21	44.62	49.29	8.34	54	36.4	25.2	1.44444	258	58	47	119	6	0.1
CTRL-004	69	M	Healthy_Control	6.7	50.97	15.81	4.36	55.51	57.3	43.52	20.91	35.2	33	35.6	0.926966	211	135	69	64	6.1	0.1
CTRL-005	49	M	Healthy_Control	2.65	40.15	18.59	5.28	59.76	41.93	44.68	9.12	55.7	42.9	30.5	1.40656	173	137	52	182	5.8	2.1
CTRL-006	54	M	Healthy_Control	3.29	65.99	18.85	3.29	41.42	37.92	76.6	26.04	21.7	30.3	28.9	1.04844	162	132	48	201	5.1	3.2
CTRL-007	72	M	Healthy_Control	4.08	53.09	8.12	1	58.92	45.68	42.8	11.73	52.7	42	21.7	1.93548	223	85	51	202	5.4	2
CTRL-008	81	F	Healthy_Control	7.26	23.03	19.47	8.46	57.27	54.56	44.63	14.3	49.4	43.6	28.1	1.5516	248	116	70	113	5.8	2
CTRL-009	41	M	Healthy_Control	4.47	56.21	9.62	2.33	64.02	17.63	67.84	24.28	48.4	30.6	29.4	1.04082	263	122	62	137	5.6	1.7
CTRL-010	46	F	Healthy_Control	3.75	64.98	25.82	1.72	60.76	24.98	77.58	14.94	15.6	42.5	31.3	1.35783	219	124	60	192	5.1	1.7
CTRL-011	50	F	Healthy_Control	3.12	27.24	14.85	7.24	71.35	51.44	59.07	22.05	27.5	36.1	23.4	1.54274	207	127	53	111	6.7	2.9
CTRL-012	51	F	Healthy_Control	4.42	44.26	14.35	4.51	67.03	14.83	37.11	14.62	46.1	36.6	29.9	1.22408	151	97	74	134	5.8	4.3
CTRL-013	55	M	Healthy_Control	2.76	46.69	15.08	1	57.5	54.88	64.12	22.66	35.4	33.7	28.9	1.16609	182	126	57	194	5.8	0.2
CTRL-014	41	M	Healthy_Control	2.02	59.04	15.94	3.8	78.45	44.82	57.87	23.69	35.4	48.9	18.4	2.65761	219	158	38	113	5.9	3.2
CTRL-015	29	F	Healthy_Control	3.54	35.13	20.12	7.4	44	24.64	60.08	22.73	36.8	42.8	18.8	2.2766	130	106	56	116	4.9	0.1
CTRL-016	78	M	Healthy_Control	3.03	64.84	21.35	7.41	49.51	25.37	63.56	22.76	49.7	24.5	18	1.36111	197	132	65	134	5.5	1.9
CTRL-017	59	F	Healthy_Control	4.83	54.19	16.47	4.21	63.68	49.13	60.62	21.14	67.1	40	19.1	2.09424	226	80	42	143	5.6	0.3
CTRL-018	43	M	Healthy_Control	3.23	37.47	14.2	6.88	73.56	41.82	50.21	10.06	68.6	42.2	18.8	2.24468	221	116	52	148	5.1	1.4
CTRL-019	56	F	Healthy_Control	3.98	39.41	18.94	8.91	50.48	17.96	31.58	17.74	30	39.6	23.1	1.71429	147	67	59	134	5.2	0.1
CTRL-020	79	F	Healthy_Control	4.51	71.65	17.34	2.94	63.1	22.29	70.74	19.22	9.6	36.2	24.8	1.45968	187	110	40	153	5.1	0.1
CTRL-021	37	F	Healthy_Control	3.24	66.36	14.61	8.62	69.18	47.01	55.56	18.26	37.4	36.1	25.1	1.43825	168	88	41	220	5.6	2.2
CTRL-022	53	M	Healthy_Control	2.21	59.84	15.72	5.27	46.97	44.42	51.77	13.8	55.9	27.7	25.3	1.09486	220	93	45	118	5.5	1.6
CTRL-023	27	M	Healthy_Control	4.45	80.59	14.12	1.03	75.45	66.51	62.23	11.74	40	30.6	25.7	1.19066	155	110	43	134	5.3	2
CTRL-024	47	F	Healthy_Control	3.83	30.54	18.77	4.69	46.78	74.59	63.3	17.72	68.5	50.7	21.7	2.33641	209	90	53	119	5.5	2.2
CTRL-025	59	F	Healthy_Control	4.64	52.83	11.24	2.74	53.77	38.01	70.65	11.26	35.7	44.7	20.9	2.13876	213	114	58	118	5.7	0.1
CTRL-026	31	M	Healthy_Control	3.26	53.9	18.39	8.08	56.22	63.55	48.76	27.2	57.4	32	24	1.33333	196	136	52	114	5.9	1.7
CTRL-027	46	M	Healthy_Control	5.04	44.4	23.03	3.31	52.7	64.21	51.5	28.95	58.8	37.1	13.2	2.81061	197	121	70	199	5.1	2.8
CTRL-028	62	M	Healthy_Control	4.95	68.04	18.24	1	59.94	25.34	54.61	24.97	47.9	46	24.1	1.90871	156	47	57	118	5	0.1
CTRL-029	59	F	Healthy_Control	2.7	44.96	18.93	5.21	87.81	27.08	68.48	19	55.2	35.2	27.9	1.26165	207	99	55	117	5.6	0.4
CTRL-030	31	M	Healthy_Control	3.76	55.69	16.34	7.76	74.63	41.99	59.97	20.59	49.8	25.8	20.9	1.23445	150	154	54	119	5.8	2.3
CTRL-031	55	F	Healthy_Control	2.11	47.21	14.83	1	51.49	39.44	55.73	9.21	63.6	37.5	22.6	1.65929	211	96	61	111	5	2.5
CTRL-032	58	F	Healthy_Control	6.04	61.69	19.98	3.65	37.16	63.71	83.5	28.57	36.1	30.3	17	1.78235	144	115	75	122	5.5	3.5
CTRL-033	51	F	Healthy_Control	3.19	85.55	24.37	4.51	53.27	52.21	52.75	11.3	66	46.5	23.2	2.00431	158	84	57	106	5.3	3
CTRL-034	67	F	Healthy_Control	4.9	73.58	12.14	4.04	74.39	48.6	76.81	21.39	76.5	41.9	27.8	1.50719	188	118	66	201	5.7	1.7
CTRL-035	40	F	Healthy_Control	5.87	10	10.37	6.3	62.62	50.88	58.02	22.35	27.2	42.1	27.5	1.53091	237	174	58	140	4.8	1.2
CTRL-036	56	F	Healthy_Control	3.51	67.62	13.69	6.55	62.37	39.53	60.39	16.2	34.4	26.6	21.1	1.26066	183	104	60	158	5.5	3
CTRL-037	30	M	Healthy_Control	4.66	43.13	14.3	5.49	71.47	62.37	72.45	15.23	40.4	42.8	27.8	1.53957	228	116	40	83	5.5	2.2
CTRL-038	23	M	Healthy_Control	2.15	49.31	18.79	2.27	79.86	36.63	73.3	15.29	23.3	35.1	21.9	1.60274	186	112	59	120	5.4	0.1
CTRL-039	62	F	Healthy_Control	4.39	46.88	22.8	2.73	33.83	51.06	61.64	12.25	14	48.7	29.6	1.64527	118	105	76	107	5.2	1.5
CTRL-040	50	F	Healthy_Control	2.12	17.47	20.52	1	66.31	54.96	38.62	12.78	64.7	41.8	19.3	2.1658	236	152	59	87	5.2	2.1
CTRL-041	42	F	Healthy_Control	3.52	65.59	9.93	1.51	65.26	34.97	49.17	7.38	42.7	37.8	25.7	1.47082	200	114	70	69	5.6	0.1
CTRL-042	32	M	Healthy_Control	2.54	26.43	19.41	4.66	62.19	26.05	53.36	13.81	49.4	31.5	29.2	1.07877	144	95	76	108	4.9	2.1
CTRL-043	63	F	Healthy_Control	3.09	33.29	11.71	10.89	58.43	14.18	76.32	22.61	28.1	31.9	25.8	1.23643	190	64	77	108	6	3.3
CTRL-044	25	M	Healthy_Control	2.3	67.3	13.53	1	55.69	47.87	51.28	16.73	63.5	38.9	18.1	2.14917	220	124	30	147	5.6	1.8
CTRL-045	65	F	Healthy_Control	5.14	36.26	17.58	1.35	68.83	70.42	44.47	13.84	29.2	39.1	17	2.3	211	142	62	48	5.8	2.9
CTRL-046	57	M	Healthy_Control	5.05	55.29	17.1	7.07	92.79	28.28	71	18.15	39.9	27.8	20.9	1.33014	166	105	42	108	5.2	1.9
CTRL-047	26	F	Healthy_Control	1.38	22.19	17.68	3.05	79.38	45.37	64.97	27.73	36.6	34.3	26.8	1.27985	214	113	72	118	5.4	1.8
CTRL-048	51	M	Healthy_Control	2.4	49.91	21.93	5.78	62.89	39.75	61.44	23.5	53.6	35.9	24.1	1.48963	213	90	57	40	5.6	2.6
CTRL-049	81	M	Healthy_Control	4.92	41.31	17.47	7.93	84.74	41.68	58.98	25.81	14.5	36	29.2	1.23288	229	128	37	126	5.2	2.2
CTRL-050	69	F	Healthy_Control	2.59	29.83	8	7.49	56.08	44.38	57.17	11.87	19	31.4	18.7	1.67914	210	96	77	174	5.7	1.7
CTRL-051	36	M	Healthy_Control	6.07	44.53	16.07	5.17	73.49	51.34	51.12	15.29	54.1	43.1	20.4	2.11275	147	112	63	209	4.9	1.3
CTRL-052	61	F	Healthy_Control	3.22	73.18	16.06	2.8	71.23	36.23	41.53	12.99	74.4	40.8	22.9	1.78166	190	126	59	141	5.4	2.8
CTRL-053	26	F	Healthy_Control	3.83	30.7	13.69	1	94.42	54.61	46.58	16.9	30.5	48.7	15.2	3.20395	202	115	65	123	4.7	1.5
CTRL-054	27	F	Healthy_Control	2.34	49.95	22.08	1	49.76	34.09	52.32	23.44	39.1	41	19.2	2.13542	205	140	46	163	5.4	3.1
CTRL-055	48	M	Healthy_Control	3.5	55.44	16.03	4.59	66.49	49.88	41.21	27.88	7.9	33.5	21.9	1.52968	211	162	32	105	4.5	1.8
CTRL-056	58	F	Healthy_Control	4.21	77.45	16.69	7.1	71.62	35.79	39.17	20.46	14.7	47	21.6	2.17593	236	105	59	137	5.4	1.3
CTRL-057	62	F	Healthy_Control	4.39	31.64	11.24	7.53	73.89	43.06	78.51	16.99	66.8	39.4	17.2	2.2907	257	146	54	161	5.2	2.8
CTRL-058	63	F	Healthy_Control	1	29.94	20.21	4.25	65.68	22.57	80.85	26.32	38.6	35.4	27.7	1.27798	261	145	82	86	5.1	0.4
CTRL-059	57	F	Healthy_Control	4.46	51.7	15.58	6.58	81.87	19.98	49.56	23.95	33.6	32.8	27.6	1.18841	157	110	59	102	5.7	1.1
CTRL-060	23	M	Healthy_Control	5.91	46.21	18.95	6.44	52.48	12.32	61.82	19.16	52.6	36.7	20.2	1.81683	262	77	64	102	5.3	1.4
CTRL-061	48	M	Healthy_Control	2.59	58.9	21.9	5.83	64.03	27.8	63.82	32.5	35.3	35.6	19.5	1.82564	182	41	60	90	4.8	2.7
CTRL-062	65	M	Healthy_Control	2.18	42.34	22.21	1.7	38.18	46	71.91	8.62	49.8	42.2	11.9	3.54622	224	143	51	184	5.9	1.9
CTRL-063	56	M	Healthy_Control	3.12	30.79	16.05	6.05	57.28	10.24	73.44	19.92	35.3	44	30.2	1.45695	108	130	38	150	5.5	2.6
CTRL-064	52	M	Healthy_Control	3.05	14.41	14.35	5.7	78.44	25.11	70.35	14.55	49	34.7	23.3	1.48927	227	84	47	136	6.4	0.8
CTRL-065	55	F	Healthy_Control	6.86	84.98	15.8	4.14	51.47	41.11	39.19	18.21	70	34	21.2	1.60377	144	128	58	131	5.3	1.4
CTRL-066	54	F	Healthy_Control	4.55	47.98	17.49	5.27	80.15	51.92	59.67	28.42	50.1	47.1	25.5	1.84706	139	155	57	126	5.5	1.4
CTRL-067	22	M	Healthy_Control	4.14	37.73	21.42	4.55	56.36	28.69	60.64	19.9	49.5	31.2	14.2	2.19718	218	160	42	200	5.5	1.8
CTRL-068	68	F	Healthy_Control	3.2	23.3	20.25	3.09	50.08	56.48	33.1	8.95	42	40.2	24.9	1.61446	188	189	52	118	5.1	1.9
CTRL-069	48	F	Healthy_Control	4.72	70.41	10.09	4.26	69.46	50.61	57.28	22.17	27.3	48.8	27.5	1.77455	155	88	42	159	4.9	1.4
CTRL-070	61	F	Healthy_Control	4.48	47.3	17.26	2.46	71.8	33.21	53.04	20.22	44.2	38.4	18.6	2.06452	188	118	38	107	5.6	0.3
CTRL-071	22	F	Healthy_Control	5.53	71.61	11.09	7.79	60.13	48.17	50.84	24.61	49.8	32.7	16.5	1.98182	151	123	62	157	5.4	0.4
CTRL-072	76	F	Healthy_Control	2.78	69.47	14.21	5.12	45.4	46.98	51.34	25.4	56.6	34.8	21.8	1.59633	180	78	45	137	5.5	2
CTRL-073	31	M	Healthy_Control	3.35	65.48	16.46	6.35	34.37	10	60.83	9.58	38.4	36.1	30.5	1.18361	211	123	66	145	5.2	3.1
CTRL-074	81	M	Healthy_Control	2.14	54.38	9.85	5.25	65.45	66.41	37.17	14.85	57.5	40.5	23.3	1.7382	167	101	71	126	5.6	1.7
CTRL-075	81	M	Healthy_Control	2.03	65.5	18.26	9.87	46.35	54.03	40.41	19.71	60.4	24.1	21.4	1.12617	180	98	60	178	5.3	2
CTRL-076	28	F	Healthy_Control	3.97	48.53	11.73	7.24	67.06	47.83	46.88	15.76	39	27.8	13.8	2.01449	179	133	47	82	5.1	1.3
CTRL-077	63	M	Healthy_Control	3.27	87.91	20.52	7.05	80.86	27.62	41.55	11.62	67	34.5	16	2.15625	184	111	59	139	5.1	2.6
CTRL-078	33	F	Healthy_Control	2.84	45.66	19.02	3.39	53.4	50.68	46.22	16.24	52.6	52.2	25.5	2.04706	213	133	42	133	5.4	2.2
CTRL-079	39	M	Healthy_Control	3.97	55.41	14.92	4.93	43	37.46	75	20.74	41.9	51.1	15.5	3.29677	162	166	56	117	4.9	2.3
CTRL-080	39	F	Healthy_Control	4.62	28.58	15.62	4.06	66.44	25.87	73.22	24.56	35.6	36.7	21.7	1.69124	173	106	52	201	5.8	2.9
CTRL-081	57	M	Healthy_Control	4.35	28.16	16.03	6.94	42.52	51.33	86.93	25.5	68.5	39.7	27.3	1.45421	175	140	63	141	5.9	1.2
CTRL-082	55	M	Healthy_Control	3.52	50.24	11.98	5.3	35.24	57.28	57.8	15.37	26.9	36.6	25.9	1.41313	216	98	45	158	5.1	1.9
CTRL-083	30	M	Healthy_Control	3.99	54.18	19.72	2.02	32.2	33.87	80.26	31.64	76.2	36.9	13.3	2.77444	123	101	53	187	5.7	2.1
CTRL-084	56	M	Healthy_Control	2.47	31.01	17.24	6.33	68.59	27.1	65.53	21.43	22.5	32.9	25.9	1.27027	190	162	61	106	5.4	1.9
CTRL-085	46	M	Healthy_Control	2.71	31.89	19.08	6.66	71.94	64.07	50.27	29.42	25.6	31.3	13.4	2.33582	184	104	62	139	4.9	1.3
CTRL-086	22	F	Healthy_Control	3.24	16.18	12.18	3.1	85.05	44.88	65.68	9.11	64.4	47	12.2	3.85246	175	132	63	97	5.3	1.1
CTRL-087	42	M	Healthy_Control	3.97	70.29	13.04	7	50.05	29.81	67.68	24.6	58.1	29.3	20	1.465	224	119	42	149	5.1	4
CTRL-088	76	M	Healthy_Control	6.12	59.49	21.78	4.94	74.49	63.53	60.34	17.07	10.8	37.6	26.6	1.41353	228	132	48	40	5.2	1.4
CTRL-089	43	F	Healthy_Control	3.33	59.76	24.34	5.07	58.98	38.34	58.79	13.4	44.5	41.3	23.5	1.75745	213	130	33	157	5.1	0.5
CTRL-090	22	M	Healthy_Control	2.14	56.39	15.29	1.1	69.95	21.23	58.99	20.23	58.7	50.3	15.4	3.26623	196	110	61	138	5.3	1.3
CTRL-091	62	F	Healthy_Control	2.13	66.48	18.08	6.82	57.5	32.58	43.4	21	23.1	50.8	15.7	3.23567	207	162	63	136	5	0.1
CTRL-092	34	F	Healthy_Control	4.96	75.91	14.4	2.29	23.56	27.88	55.75	28.93	54.8	40.3	20.4	1.97549	179	157	58	40	5.1	0.8
CTRL-093	53	M	Healthy_Control	2.98	58.74	15.76	4.63	83.15	32	81.06	14.4	44	36.3	23	1.57826	212	130	46	77	6.4	1.2
CTRL-094	47	M	Healthy_Control	4.85	19.24	15.05	4.52	69.87	10	59.33	11.34	48.3	31.2	18	1.73333	189	89	49	74	4.7	3
CTRL-095	78	M	Healthy_Control	1.86	45.25	19.29	3.45	49.36	45.38	71.51	11.22	39.5	26.4	20.4	1.29412	199	94	50	65	5.4	3.1
CTRL-096	47	F	Healthy_Control	2.15	37.17	18.26	7.47	38.81	39.65	60.82	18.05	5	41.6	30.1	1.38206	202	89	49	208	5.8	2.6
CTRL-097	31	F	Healthy_Control	4.33	36.47	15.38	4.63	71.08	63.98	71.51	9.62	46.4	43.2	25.6	1.6875	178	200	39	79	5.5	4.3
CTRL-098	42	F	Healthy_Control	2.55	43.66	20.62	4.76	57.11	50.3	60.69	25.29	66.2	40.3	23.9	1.68619	205	132	56	128	5.9	3.6
CTRL-099	29	F	Healthy_Control	1.54	48.68	13.38	4.12	68.76	51.81	55.76	6.45	24.4	44.3	10	4.43	236	133	72	119	4.6	2.3
CTRL-100	46	M	Healthy_Control	5.71	65.33	13.48	4.99	53.98	30.22	69.43	11.04	25.8	30.7	14.8	2.07432	203	151	53	60	5.7	3.8
CTRL-101	78	F	Healthy_Control	2.83	39.79	18.31	8.37	54.19	22.78	65.28	23.81	42.4	34.4	27.5	1.25091	215	96	56	67	5.7	1.5
CTRL-102	70	F	Healthy_Control	3.15	47.9	16.37	6.77	71.74	39.83	66.97	21.26	34.4	37.4	21.6	1.73148	214	108	50	217	5.8	0.9
CTRL-103	81	F	Healthy_Control	4.66	50.65	17.81	5.1	81.2	47.11	56.41	25.37	46.6	39	24	1.625	195	118	48	94	5	0.1
CTRL-104	57	F	Healthy_Control	2.48	45.33	16.62	4.2	25.18	64.93	71.11	21.55	77.6	31.6	32	0.9875	167	125	39	129	5.6	1.6
CTRL-105	52	F	Healthy_Control	4.87	50.3	14.06	3.55	75.21	32.62	68.92	26.53	11.4	45.9	32.9	1.39514	206	135	68	116	5.5	0.2
CTRL-106	33	M	Healthy_Control	4.01	57.57	18.32	7.14	50.16	34.38	81.46	17.74	46	37.7	18.2	2.07143	250	103	41	108	4.6	1
CTRL-107	54	M	Healthy_Control	2.35	59.74	13.44	6.75	84.5	53.43	54.44	19.6	14.1	37.3	18	2.07222	220	190	61	40	5.3	1.9

## Sheet: Microbiome_16S
StudyID	Cohort	Shannon_Index	Simpson_Index	Observed_ASVs	Firmicutes_pct	Bacteroidetes_pct	Proteobacteria_pct	Actinobacteria_pct	FB_Ratio	Gordonibacter_pct	Ellagibacter_pct	Gordonibacter_Ellagibacter_Total	Akkermansia_pct	Bifidobacterium_pct	Lactobacillus_pct	Faecalibacterium_pct	Ruminococcus_pct	Prevotella_pct	Clostridium_pct
IPM-2005-001	Patient	2.88	0.632	200	21.4	38.4	15.6	24.6	0.557292	0.046	0.297	0.343	0.12	4.57	0.73	2.73	3.4	2.69	4.16
IPM-2005-002	Patient	3.32	0.835	236	30.5	46.5	23.8	0.5	0.655914	0.537	0.034	0.571	0.85	1.63	1.36	0.62	2.06	10.3	5.25
IPM-2005-003	Patient	0.8	0.866	255	28.9	55.3	8.4	7.4	0.522604	0.182	0.47	0.652	0.66	0.1	1.44	3.03	4.96	4.55	2.75
IPM-2005-004	Patient	3.74	0.734	136	41.8	50	12.5	0.5	0.836	0.344	0.007	0.351	0.54	2.11	1.31	5.87	3.19	7.24	3.82
IPM-2005-005	Patient	3.75	0.768	185	31.9	38.3	14.9	14.9	0.832898	0.29	0.11	0.4	1.35	0.35	1.08	5.36	3.37	4.35	4.43
IPM-2005-006	Patient	2.96	0.538	162	45.7	41.3	11	2	1.10654	0.165	0.184	0.349	0.51	2.78	1.7	4.82	0.91	3.41	3.24
IPM-2005-007	Patient	3.21	0.625	244	42.1	37.9	10.1	9.9	1.11082	0.167	0.674	0.841	0.59	4.45	0.23	1.12	1.56	1.79	3.13
IPM-2005-008	Patient	2.16	0.622	260	42.4	57.7	15	0.5	0.734835	0.323	0.111	0.434	0.32	2.61	0.33	1.11	4.88	10.58	4.78
IPM-2005-009	Patient	3.8	0.69	98	37.2	53.8	12.8	0.5	0.69145	0.239	0.373	0.612	0.31	1.02	0.49	3.38	0.84	2.31	2.04
IPM-2005-010	Patient	2.57	0.542	190	42.6	49.4	19.9	0.5	0.862348	0.633	0.34	0.973	0.84	2.13	2.26	2.38	0.1	6.07	0.97
IPM-2006-011	Patient	1.93	0.72	178	20	49.7	17.1	13.2	0.402414	0.018	0.429	0.447	0.02	5.06	1.09	3.51	0.1	4.3	4.37
IPM-2006-012	Patient	2.72	0.652	123	41.6	48.3	19.9	0.5	0.861284	0.168	0.122	0.29	1.21	0.1	0.29	5.5	0.69	0.1	8.47
IPM-2006-013	Patient	1.55	0.742	189	10	45.3	14.7	30	0.220751	0.389	0.363	0.752	0.61	3.1	0.81	0.24	0.46	0.1	6.32
IPM-2006-014	Patient	1.44	0.753	167	31.1	61.9	10.4	0.5	0.502423	0.453	0.207	0.66	0.72	5.32	0.1	5.91	3.98	2.97	7.87
IPM-2006-015	Patient	1.14	0.657	106	35.5	36.6	14.6	13.3	0.969945	0.253	0.114	0.367	0.99	1.72	0.41	9.08	1.92	0.1	1.69
IPM-2006-016	Patient	1.66	0.819	205	35.4	44.2	11.2	9.2	0.800905	0.207	0.185	0.392	1.22	2.57	2	4.25	4.39	5.42	4.7
IPM-2006-017	Patient	3.87	0.64	129	21.9	49.9	3.6	24.6	0.438878	0.416	0.18	0.596	1.37	1.16	1.3	5.56	5.29	2.32	4.25
IPM-2006-018	Patient	3.06	0.765	167	42.9	28.7	10.5	17.9	1.49477	0.412	0.282	0.694	1.48	3.78	1.21	5.93	1.51	7.48	8.33
IPM-2006-019	Patient	3.89	0.733	163	19	51.2	7.1	22.7	0.371094	0.102	0	0.102	0.57	2.06	1.77	1.94	4.72	3.83	1.83
IPM-2006-020	Patient	3	0.95	206	28.9	32.4	11.4	27.3	0.891975	0.359	0.13	0.489	0	0.91	2.95	6.21	1.2	6.65	0.85
IPM-2007-021	Patient	4.06	0.749	246	17.4	54.9	12.5	15.2	0.31694	0.513	0.365	0.878	0.83	1.26	2.28	3.07	1.23	1.56	0.11
IPM-2007-022	Patient	2.34	0.852	196	27.5	56.2	8.5	7.8	0.489324	0.324	0.168	0.492	1.19	0.1	0.65	0.2	2.33	8.38	2.54
IPM-2007-023	Patient	2.34	0.825	254	31.2	55	7.3	6.5	0.567273	0.644	0.587	1.231	1.06	0.1	0.94	4.49	2.04	8.57	5.27
IPM-2007-024	Patient	2.16	0.724	126	30.4	42.3	18.1	9.2	0.718676	0.829	0	0.829	0	1.76	0.1	3.3	4.15	9.28	4.3
IPM-2007-025	Patient	2.63	0.483	186	32.6	54.5	9.1	3.8	0.598165	0.191	0	0.191	0	0.55	0.1	3.91	1.87	2.78	1.34
IPM-2007-026	Patient	0.8	0.901	119	28.5	33.2	17.2	21.1	0.858434	0.336	0.051	0.387	0.6	4.45	1.43	2.82	1.11	0.1	3.4
IPM-2007-027	Patient	3.09	0.852	50	22.4	42.1	12.5	23	0.532067	0.264	0.178	0.442	1	0.84	2.43	4.11	2.22	9.62	7.69
IPM-2007-028	Patient	3.64	0.358	287	38.8	68.5	18.4	0.5	0.566423	0.695	0.358	1.053	1.47	4.89	1.72	0.2	2.25	5.75	3.99
IPM-2007-029	Patient	1.68	0.524	136	38.9	64.1	16.9	0.5	0.606864	0.564	0.185	0.749	0	1.46	1.24	2.16	2.9	5.91	5.93
IPM-2007-030	Patient	2.55	0.492	153	32.4	60.5	9.8	0.5	0.535537	0.428	0.252	0.68	0.82	3.4	0.84	1.99	2.78	2.45	5.07
IPM-2008-031	Patient	2.16	0.747	178	33.8	43.3	10.9	12	0.7806	0.324	0.236	0.56	0.8	4.49	0.51	3.07	0.1	5.69	1.01
IPM-2008-032	Patient	2.55	0.675	203	27.3	41.9	19.4	11.4	0.651551	0.371	0.099	0.47	0.67	4.4	1.26	1.75	1.57	2.74	2.31
IPM-2008-033	Patient	1.65	0.585	131	37	44.1	11.5	7.4	0.839002	0.618	0.433	1.051	0.66	1.22	0.64	4.65	2.43	3.26	1.77
IPM-2008-034	Patient	2.11	0.758	99	40.5	42.6	11.8	5.1	0.950704	0	0.198	0.198	0.64	2.03	2.97	3.57	1.37	2.22	5.29
IPM-2008-035	Patient	3.97	0.754	229	37.2	62.5	3.1	0.5	0.5952	0.467	0.377	0.844	0.13	0.86	0.65	1.67	1.93	5.28	5.96
IPM-2008-036	Patient	3.77	0.619	130	43.2	54.6	12.9	0.5	0.791209	0.418	0.195	0.613	1.06	1.63	1.77	0.2	1.56	2.33	2.86
IPM-2008-037	Patient	1.97	0.656	86	36.7	47.2	4.3	11.8	0.777542	0.091	0.261	0.352	0.53	1.12	1.43	3.92	0.21	6.26	1.8
IPM-2008-038	Patient	2.78	0.716	150	23.3	45.1	20.3	11.3	0.51663	0	0.505	0.505	0.67	2.15	0.41	1.58	1.89	1.15	3.28
IPM-2008-039	Patient	2.43	0.942	109	32.9	50.5	7.4	9.2	0.651485	0.472	0.128	0.6	0	3.02	0.38	1	4.04	3.39	6.09
IPM-2008-040	Patient	3.89	0.643	236	25.6	70	9.2	0.5	0.365714	0.557	0.352	0.909	0.96	1.16	1.35	0.2	3.2	5.62	4.13
IPM-2009-041	Patient	0.8	0.568	136	34.5	51	11.7	2.8	0.676471	0.459	0.015	0.474	1.11	2.76	1.88	2.82	6.1	6.08	1.38
IPM-2009-042	Patient	3.02	0.81	146	41.3	51.9	2	4.8	0.795761	0.375	0.127	0.502	1.07	3.42	1.7	6.7	2.48	6.5	5.81
IPM-2009-043	Patient	2.71	0.813	146	28.4	34.6	13.7	23.3	0.820809	0.381	0.412	0.793	1.2	1.7	0.32	4.11	4.8	6.92	6.51
IPM-2009-044	Patient	2.61	0.664	137	31.5	47.2	13.5	7.8	0.667373	0.268	0.176	0.444	0.41	3.42	1.58	2.83	1.45	0.24	7.07
IPM-2009-045	Patient	3.3	0.525	234	39.8	49.3	20.2	0.5	0.807302	0.354	0	0.354	0.98	2.44	0.9	4.4	0.1	7.67	1.6
IPM-2009-046	Patient	1.91	0.706	213	33.4	40.4	10.1	16.1	0.826733	0.017	0.16	0.177	1.34	2.09	2.36	6.26	1.74	3.9	9.23
IPM-2009-047	Patient	4.1	0.519	210	32	56.4	8.9	2.7	0.567376	0.09	0.078	0.168	0.51	3.24	0.32	1.89	0.1	7.72	6.98
IPM-2009-048	Patient	2.51	0.684	214	44.5	52.2	9.2	0.5	0.85249	0	0	0	0.84	1.18	1.69	2.04	0.9	0.73	7.71
IPM-2009-049	Patient	3.6	0.928	220	28.3	61.5	12.3	0.5	0.460163	0.355	0.192	0.547	0	4.35	1.99	3.89	2.69	5.02	2.31
IPM-2009-050	Patient	3.35	0.563	197	36.8	46	14.3	2.9	0.8	0.052	0.026	0.078	0.92	3.05	0.1	4.3	1.82	3.88	0.45
IPM-2010-051	Patient	2.03	0.836	187	28.7	46.8	14.8	9.7	0.613248	0.41	0.186	0.596	1.35	3.46	1.91	3.31	3.98	5.51	6.45
IPM-2010-052	Patient	3.61	0.598	114	26	58	4.9	11.1	0.448276	0.399	0.265	0.664	1.38	2.35	0.16	1.19	0.67	2.78	3.34
IPM-2010-053	Patient	1.75	0.896	98	43.4	60.1	16.8	0.5	0.72213	0.127	0.262	0.389	0.16	3.38	1.43	2.34	0.6	0.1	1.2
IPM-2010-054	Patient	3.8	0.672	173	37.6	66.4	18.9	0.5	0.566265	0.057	0	0.057	1.98	5.28	1.69	0.53	4.53	4.15	3.52
IPM-2010-055	Patient	3.61	0.76	107	29.2	54.7	14.9	1.2	0.533821	0.366	0.368	0.734	0.62	2.35	0.1	2.26	4.18	3.25	2.63
IPM-2010-056	Patient	1.86	0.84	220	39	30.4	11.7	18.9	1.28289	0.23	0.149	0.379	0.49	1.62	2.35	0.2	6	6.05	3.69
IPM-2010-057	Patient	3.62	0.546	141	31	61.9	12.3	0.5	0.500808	0.413	0.094	0.507	1.04	4.45	2.5	3.03	4.02	6.35	5.07
IPM-2010-058	Patient	3.8	0.853	176	37.5	44.1	8.1	10.3	0.85034	0.233	0.186	0.419	0	3.3	0.1	8.9	5.5	3.66	3.82
IPM-2010-059	Patient	3.07	0.649	197	30.8	47	13.4	8.8	0.655319	0	0.207	0.207	0.88	2.28	1.28	5.59	2.16	5.23	7.04
IPM-2010-060	Patient	2.73	0.746	178	42.5	45.4	18.7	0.5	0.936123	0.274	0.045	0.319	1.14	1.67	2.12	0.2	2.81	3.03	1.14
IPM-2011-061	Patient	2.3	0.651	181	20.4	51.2	19.1	9.3	0.398437	0.37	0.346	0.716	1.35	3.83	3.37	2.15	1.51	7.01	5.57
IPM-2011-062	Patient	3.5	0.947	185	35.6	38	22.7	3.7	0.936842	0.216	0.145	0.361	0.63	1.2	0.77	2.1	0.34	1.99	8.67
IPM-2011-063	Patient	3.46	0.831	261	47.6	29.9	6.6	15.9	1.59197	0.099	0.115	0.214	0.65	1.47	1.72	3.27	1.5	0.1	1.32
IPM-2011-064	Patient	2.31	0.69	111	27.8	36.5	11.9	23.8	0.761644	0.032	0.047	0.079	0.15	1.89	0.63	5.1	3.53	4.28	1.81
IPM-2011-065	Patient	3.14	0.803	194	45.6	52.7	16.9	0.5	0.865275	0.333	0.322	0.655	0.4	1.46	1.85	3.92	3.71	8.02	0.24
IPM-2011-066	Patient	1.92	0.748	137	60	53.3	12.1	0.5	1.1257	0.171	0.114	0.285	0.82	2.26	1.04	2.63	5.22	8.93	4.43
IPM-2011-067	Patient	1.59	0.785	286	43.6	55.5	19.3	0.5	0.785586	0.313	0.313	0.626	0.46	2.51	2.83	1.96	1.25	4.81	3.23
IPM-2011-068	Patient	3.38	0.666	296	21	60.8	8.8	9.4	0.345395	0	0.243	0.243	0.67	0.55	0.1	3.18	4.56	6.37	3.94
IPM-2011-069	Patient	3.23	0.717	92	19.9	45.9	11.7	22.5	0.433551	0.513	0.336	0.849	1.1	1.71	0.12	4.07	3.75	0.1	1.71
IPM-2011-070	Patient	2.18	0.734	132	31.7	45.9	11.7	10.7	0.690632	0.121	0.085	0.206	0.26	2.63	2.07	1.58	5.54	3.49	7.63
IPM-2012-071	Patient	2.22	0.477	211	34.1	48.4	9.4	8.1	0.704545	0.291	0.108	0.399	0.65	3.28	1.68	4.48	2.38	3.41	0.92
IPM-2012-072	Patient	2.47	0.321	146	31.3	53.7	11.2	3.8	0.582868	0.387	0	0.387	0.77	0.1	0.29	2.81	5.1	5.69	3.85
IPM-2012-073	Patient	2.78	0.634	149	35.6	33.9	15.3	15.2	1.05015	0.203	0.349	0.552	1.28	0.1	0.92	1.4	0.1	1.2	9.9
IPM-2012-074	Patient	3.35	0.95	238	25.7	44.1	15.3	14.9	0.582766	0.409	0.096	0.505	0.05	6.7	1.36	2.52	3	3.72	4.11
IPM-2012-075	Patient	3.96	0.705	109	30.6	43.3	19.3	6.8	0.706697	0.593	0.219	0.812	0.16	0.38	1.52	3.91	2.13	2.96	2.32
IPM-2012-076	Patient	2.78	0.434	113	26.7	60.3	8.6	4.4	0.442786	0.345	0.241	0.586	1.45	3.87	1.44	2.2	1.61	3.73	2.71
IPM-2012-077	Patient	3.3	0.77	223	42.7	67	13.1	0.5	0.637313	0.575	0.137	0.712	1.39	3.59	2.51	3.4	1.6	0.1	3.7
IPM-2012-078	Patient	4.18	0.683	236	39.2	45.1	18.8	0.5	0.86918	0	0	0	0.34	0.95	1.84	3.81	3.51	6.41	1.42
IPM-2012-079	Patient	1.7	0.768	144	18.7	57.9	19.2	4.2	0.322971	0.689	0.234	0.923	1.11	4.02	0.86	5.53	3.3	7.42	4.27
IPM-2012-080	Patient	3.97	0.747	88	44.3	38.3	18.5	0.5	1.15666	0.277	0.412	0.689	1.37	2.7	2.01	4.09	0.1	4.88	1.01
IPM-2013-081	Patient	2.95	0.583	107	45.6	58.9	12.5	0.5	0.774194	0.346	0.155	0.501	1.08	1.15	2.49	2.67	2.04	4.57	2.32
IPM-2013-082	Patient	3.1	0.656	215	42.3	40.7	11.9	5.1	1.03931	0.415	0.122	0.537	1.03	2.88	2.58	1.93	1.1	3.52	1.38
IPM-2013-083	Patient	3.31	0.581	336	43	48.1	16.7	0.5	0.893971	0	0.654	0.654	0.5	1.93	0.1	4.22	0.81	4.83	2.44
IPM-2013-084	Patient	1.83	0.623	199	21.1	40.4	15.7	22.8	0.522277	0.951	0.286	1.237	0.34	1.59	1.53	2.47	4.43	5.2	6.07
IPM-2013-085	Patient	2.52	0.879	174	23.7	70	3.7	2.6	0.338571	0.115	0.087	0.202	2.05	4.63	2.99	2.51	7.17	5.68	6.24
IPM-2013-086	Patient	2.96	0.714	168	30.2	54.2	14.3	1.3	0.557196	0.292	0.472	0.764	0	2.81	2.22	5.61	2.68	5.17	6.26
IPM-2013-087	Patient	4.14	0.684	202	46.3	26.3	9.2	18.2	1.76046	0.666	0.397	1.063	1.06	1.47	0.62	1.96	5.59	2.49	4.05
IPM-2013-088	Patient	2.12	0.821	149	31.2	30.8	4.8	33.2	1.01299	0.302	0	0.302	1.85	0.1	0.7	3.24	2.14	0.97	1.41
IPM-2013-089	Patient	1.91	0.686	311	32.7	60.1	14.9	0.5	0.544093	0.578	0	0.578	0.65	3.93	0.93	6.9	5.47	3	2.54
IPM-2013-090	Patient	1.89	0.644	104	35.6	33.1	15.4	15.9	1.07553	0.457	0	0.457	1.57	2.82	2.25	1.61	3.92	8.1	3.55
IPM-2014-091	Patient	4.6	0.725	259	34.5	54	4.5	7	0.638889	0.393	0.068	0.461	0.38	4.54	1.29	1.09	2.15	0.34	7.38
IPM-2014-092	Patient	2.17	0.784	273	27.7	53.4	7.6	11.3	0.518727	0.911	0.369	1.28	0.7	1.02	1.39	2.49	6.32	0.58	4.14
IPM-2014-093	Patient	2.78	0.706	177	31	56.9	15.4	0.5	0.544815	0.405	0	0.405	0.95	0.1	2.15	6.3	1.13	3.66	2.3
IPM-2014-094	Patient	3.91	0.731	297	35.5	50.5	12.8	1.2	0.70297	0.504	0	0.504	0.84	2	2.23	2.81	0.93	4.52	1.09
IPM-2014-095	Patient	1.07	0.807	222	36	61.3	9.3	0.5	0.587276	0	0.187	0.187	0.63	0.92	1.42	1.92	0.1	3.09	0.96
IPM-2014-096	Patient	3.01	0.641	257	45.6	54.9	5.1	0.5	0.830601	0.676	0.484	1.16	0.81	3.95	0.95	0.2	1.43	10.03	0.1
IPM-2014-097	Patient	2.8	0.724	151	28.2	48.7	9.8	13.3	0.579055	0	0.239	0.239	1.34	3.32	0.69	0.57	2.29	9.52	5.41
IPM-2014-098	Patient	3.43	0.827	212	33	54.8	9.9	2.3	0.60219	0	0.33	0.33	1.42	0.53	2.32	6.73	2.8	1.88	4.11
IPM-2014-099	Patient	2.3	0.646	213	18.4	33.3	12.6	35.7	0.552553	0.294	0.262	0.556	1.74	2.25	2.1	1.15	4.18	2.82	3.98
IPM-2014-100	Patient	2.7	0.844	99	12.6	45.8	14.7	26.9	0.275109	0.338	0.422	0.76	1.02	1.31	0.1	2.7	4.65	3.25	3.87
IPM-2015-101	Patient	3.18	0.598	225	45.9	46.2	7.1	0.8	0.993506	0.283	0	0.283	0.97	2.73	3.18	2.79	3.54	1.74	2.91
IPM-2015-102	Patient	1.43	0.697	165	34.5	41.6	12.9	11	0.829327	0.217	0.14	0.357	0.84	2.16	2.26	2.95	2.17	3.92	2.01
IPM-2015-103	Patient	2.48	0.95	125	29.6	44	11.3	15.1	0.672727	0.217	0.25	0.467	0	3.55	2.13	0.59	0.1	1.37	3.19
IPM-2015-104	Patient	5.12	0.785	67	26.1	47.5	13.7	12.7	0.549474	0	0.176	0.176	0.44	0.55	1.76	4.83	4.31	6.34	2.56
IPM-2015-105	Patient	3.44	0.757	193	26.8	42.9	12.9	17.4	0.624709	0.91	0.254	1.164	0.49	0.93	1.01	7.77	2.08	7.4	2.86
IPM-2015-106	Patient	3.04	0.815	147	26.6	64.9	17.2	0.5	0.409861	0.498	0.342	0.84	1.03	4.92	1.54	4.41	0.19	1.86	0.8
IPM-2015-107	Patient	3.95	0.414	158	10	39.5	10.1	40.4	0.253165	0.646	0.271	0.917	0.38	3.59	1.52	3.28	0.64	1.33	1.74
IPM-2015-108	Patient	2.84	0.729	285	35.3	20.4	13.8	30.5	1.73039	0	0.026	0.026	0.39	1.17	0.12	3.63	0.26	5.64	9.39
IPM-2015-109	Patient	1.6	0.686	50	29.4	54.6	16	0.5	0.538462	0.319	0.36	0.679	2.07	4.5	0.98	0.2	2.07	1.47	4.93
IPM-2015-110	Patient	1.74	0.711	239	31.1	38.3	18.1	12.5	0.81201	0	0.141	0.141	0.78	2.12	1.68	4.48	2.74	3.32	2.78
IPM-2016-111	Patient	2.25	0.815	142	39.2	48.2	10	2.6	0.813278	0.455	0.069	0.524	1.12	2.4	0.9	4.31	3.78	8.2	6.22
IPM-2016-112	Patient	3.24	0.585	344	20.1	57.7	14.6	7.6	0.348354	0.006	0.178	0.184	0.76	3.93	0.79	2.65	0.1	10.05	1.12
IPM-2016-113	Patient	3.09	0.708	178	38.9	65	13.7	0.5	0.598462	0.464	0.259	0.723	1.31	1.45	2.58	5.53	4.75	2.39	3.38
IPM-2016-114	Patient	3.02	0.555	288	31.9	50.9	9.7	7.5	0.626719	0	0.091	0.091	0.91	3.04	1.66	3.93	2.19	6.09	7.51
IPM-2016-115	Patient	3.43	0.817	204	19.2	37.3	14.7	28.8	0.514745	0.297	0.279	0.576	1.64	3.12	2.76	3.4	1.35	4.31	1.79
IPM-2016-116	Patient	4.2	0.815	218	42.5	27.4	15.3	14.8	1.55109	0	0.199	0.199	0.64	3.03	1.73	6.02	1.72	6.77	4.21
IPM-2016-117	Patient	1.33	0.61	175	41.5	52.7	6.9	0.5	0.787476	0.265	0.563	0.828	0.86	1.64	1.99	4.8	1.98	6.11	2.98
IPM-2016-118	Patient	3.45	0.74	216	25.5	39.6	17	17.9	0.643939	0.28	0.251	0.531	0.65	3.36	0.89	2.92	4.21	8.25	2.49
IPM-2016-119	Patient	4.56	0.758	117	35.1	44.1	14.6	6.2	0.795918	0.289	0.213	0.502	0.34	3.49	0.34	0.87	3.46	9.63	2.92
IPM-2016-120	Patient	3.43	0.849	237	29.4	36.9	2	31.7	0.796748	0.234	0.412	0.646	0.24	3.08	0.55	3.42	4.07	2.39	4.23
IPM-2017-121	Patient	2.43	0.805	200	32.5	63.9	15.7	0.5	0.508607	0.127	0.185	0.312	0.76	2.21	4.02	3.98	0.1	2.76	0.1
IPM-2017-122	Patient	2.5	0.482	128	19.1	51.9	12.5	16.5	0.368015	0.376	0.181	0.557	0.1	2.82	3.42	4.06	2.03	0.1	1.53
IPM-2017-123	Patient	3.21	0.849	201	38.8	55.2	14.9	0.5	0.702899	0.135	0.231	0.366	0.38	2.12	1.83	6.73	0.44	6.04	7.5
IPM-2017-124	Patient	3.48	0.82	223	43	36.9	5.8	14.3	1.16531	0.298	0	0.298	1.42	3.81	1.07	2.42	2.67	4.67	4.12
IPM-2017-125	Patient	3.3	0.699	246	35.8	41.8	18.9	3.5	0.856459	0	0.183	0.183	1.28	1.09	1.81	4.34	1.25	4.27	3.41
IPM-2017-126	Patient	2.3	0.95	135	40.5	44	7.3	8.2	0.920455	0.326	0.317	0.643	1.26	4.29	4.45	3.73	1.61	5.95	3.13
IPM-2017-127	Patient	3.63	0.564	338	39.3	30.8	9.1	20.8	1.27597	0.504	0.412	0.916	0.16	3.1	0.1	3.01	4.8	2.74	0.1
IPM-2017-128	Patient	2.93	0.647	225	24.5	40.1	2.8	32.6	0.610973	0.342	0.171	0.513	0.21	2.37	2.53	2.75	3.28	5.37	0.79
IPM-2017-129	Patient	4.65	0.663	227	38.5	46.6	15.4	0.5	0.82618	0.361	0	0.361	0.63	1.24	1.04	0.46	4.83	9.63	6.25
IPM-2017-130	Patient	3.94	0.679	143	25.4	54.6	13.6	6.4	0.465201	0.281	0.433	0.714	1	0.93	0.82	4.63	4.68	6.27	8.54
IPM-2018-131	Patient	4.27	0.773	130	20.9	44	16.1	19	0.475	0.757	0.275	1.032	1.38	1.76	2.12	4.93	0.1	3.18	6.17
IPM-2018-132	Patient	3.05	0.576	50	28.9	47.3	8.3	15.5	0.610994	0.336	0.291	0.627	1.14	0.1	0.19	2.56	3.83	6.07	4.98
IPM-2018-133	Patient	2.45	0.681	137	38.5	38.6	16.6	6.3	0.997409	0.352	0.192	0.544	0.47	0.2	0.85	2.51	0.1	3.87	6.11
IPM-2018-134	Patient	3.31	0.66	188	27.3	49.5	19.9	3.3	0.551515	0.542	0.294	0.836	0.55	3.15	0.1	2.67	3.85	6.87	5.47
IPM-2018-135	Patient	3.07	0.697	219	23.9	39.4	12.8	23.9	0.606599	0.343	0	0.343	1.03	3.18	1.42	8.19	1.57	3.34	2.81
IPM-2018-136	Patient	2.73	0.681	93	27.4	47	18.4	7.2	0.582979	0.851	0.44	1.291	0.41	1.13	1.34	6.95	2.5	0.25	2.55
IPM-2018-137	Patient	3.48	0.803	171	37.8	24.8	13	24.4	1.52419	0.515	0.05	0.565	0.38	0.1	3.09	1.69	3.23	6.43	7.58
IPM-2018-138	Patient	2.66	0.655	196	42.9	46.3	7.9	2.9	0.926566	0	0	0	1.23	1.65	0.89	1.7	2.95	3.73	3.12
IPM-2018-139	Patient	4.01	0.905	80	34.8	40.1	11.3	13.8	0.86783	0.377	0.162	0.539	0.92	3.04	1.79	1.84	1.67	0.1	1.67
IPM-2018-140	Patient	4.57	0.625	107	34.7	46.9	11.6	6.8	0.739872	0.652	0.299	0.951	0.54	1.51	1	5.04	2.25	0.1	3.68
IPM-2019-141	Patient	1.42	0.95	122	30.6	50.6	11.1	7.7	0.604743	0.227	0.276	0.503	1.56	3.17	2.98	1	3.37	5	4.68
IPM-2019-142	Patient	4.04	0.694	158	36.5	29.9	11.4	22.2	1.22074	0.266	0.034	0.3	1.33	0.61	1.36	3.82	5.24	4.47	6.14
IPM-2019-143	Patient	3.43	0.735	114	19.8	49.1	9.9	21.2	0.403259	0.53	0.334	0.864	0.71	0.48	2.01	1.06	1.43	1.37	3.45
IPM-2019-144	Patient	3.85	0.719	156	19	53.6	8.8	18.6	0.354478	0.329	0.136	0.465	1.22	1.88	1.44	4.22	6.59	7.34	3.58
IPM-2019-145	Patient	2.8	0.657	123	27.3	40.1	15.6	17	0.680798	0.032	0.44	0.472	1.18	2.13	1.5	2.03	3.29	7.98	2.04
IPM-2019-146	Patient	1.42	0.804	206	22.5	40.5	8.4	28.6	0.555556	0.119	0.142	0.261	0.67	1.19	0.74	2.72	3.1	3.49	6.7
IPM-2019-147	Patient	3.26	0.529	219	37.1	43.6	5.3	14	0.850917	0.302	0.199	0.501	0.24	0.1	1.41	2.71	2.05	4.23	1.04
IPM-2019-148	Patient	2.41	0.784	162	17.8	43.2	7.4	31.6	0.412037	0.367	0.257	0.624	0	3.16	0.39	6.47	2.71	0.51	0.95
IPM-2019-149	Patient	3.11	0.673	178	45.7	40.9	12.8	0.6	1.11736	0.655	0.249	0.904	0	2.81	0.34	6.15	1.32	14	7.47
IPM-2019-150	Patient	2.08	0.722	233	38.7	52.5	18.5	0.5	0.737143	0.269	0.134	0.403	0.63	3.3	1.87	3.81	4.23	0.1	4.58
IPM-2020-151	Patient	3	0.92	85	45.2	48.8	14.8	0.5	0.92623	0.719	0.301	1.02	1	2.44	1.02	3.14	1.51	4.36	0.1
IPM-2020-152	Patient	3.19	0.705	163	33.9	33.4	21.8	10.9	1.01497	0.274	0.174	0.448	0.32	2.13	2.89	5.38	4.34	6.25	2.9
IPM-2020-153	Patient	1.49	0.696	169	40.9	51.2	20.2	0.5	0.798828	0.599	0.118	0.717	0	4.04	2.86	0.33	5.52	5.72	4.2
IPM-2020-154	Patient	4.25	0.881	227	36	54.3	10.6	0.5	0.662983	0.286	0.038	0.324	0.63	1.59	0.86	3.49	2.22	6.11	0.1
IPM-2020-155	Patient	2.7	0.736	164	30.5	31.8	14.2	23.5	0.959119	0.462	0.289	0.751	1.32	2.38	1.98	3.53	4.04	0.1	1.57
IPM-2020-156	Patient	4.23	0.425	175	42	47	10.6	0.5	0.893617	0.332	0.136	0.468	0.82	1.14	2.61	6.19	2.56	0.1	2.49
IPM-2020-157	Patient	2.63	0.781	119	25.5	53.2	17	4.3	0.479323	0.145	0	0.145	2.44	3.2	1.23	5.02	2.58	7.27	4.2
IPM-2020-158	Patient	2.88	0.706	90	48.5	38.4	6	7.1	1.26302	0.247	0.027	0.274	0.77	3.06	2.5	4.91	2.25	4.66	4.82
IPM-2020-159	Patient	1.22	0.788	90	49.3	43.9	11.6	0.5	1.12301	0.108	0.087	0.195	1.94	3.42	0.1	6.36	4.95	3.6	4.57
IPM-2020-160	Patient	2.79	0.95	133	33.2	43.6	5.6	17.6	0.761468	0.848	0	0.848	0.91	0.1	1.1	4.09	1.32	6.38	3.13
IPM-2021-161	Patient	3.84	0.883	146	32.7	49.9	15.5	1.9	0.655311	0.304	0.234	0.538	0.68	2.26	2.8	4.56	4.06	6.81	3.42
IPM-2021-162	Patient	3.09	0.59	267	10	47.1	18	24.9	0.212314	0	0.272	0.272	0.46	1.58	2.45	3.62	0.1	1.38	6.24
IPM-2021-163	Patient	3.2	0.93	294	29.1	70	12.6	0.5	0.415714	0.059	0.086	0.145	0	4.35	3.09	1.07	2.39	4.81	1.4
IPM-2021-164	Patient	1.22	0.695	164	28.7	50.3	19.4	1.6	0.570577	0.224	0.231	0.455	1.16	2.88	0.89	3.4	3.79	0.89	6.96
IPM-2021-165	Patient	4.09	0.633	197	37.5	42.4	14.8	5.3	0.884434	0.341	0	0.341	1.03	0.56	2.44	1.79	2.51	8.89	5.04
IPM-2021-166	Patient	1.83	0.598	146	35.4	51.7	8.5	4.4	0.68472	0.008	0.251	0.259	0.71	5.12	1.54	7.01	0.69	0.1	1
IPM-2021-167	Patient	3.87	0.931	134	28.1	36.1	3.8	32	0.778393	0.48	0.24	0.72	0.81	0.14	3.14	2.14	3.76	0.1	3.32
IPM-2021-168	Patient	3.06	0.759	195	36.2	36.5	13.4	13.9	0.991781	0.328	0.242	0.57	0.84	0.32	0.18	0.2	4.27	7.15	5.91
IPM-2021-169	Patient	3.08	0.464	118	33.4	49.4	11.4	5.8	0.676113	0.392	0.202	0.594	0.86	1.21	2.48	2.3	0.4	2.03	2.93
IPM-2021-170	Patient	3.69	0.715	172	21.4	56	9.4	13.2	0.382143	0.275	0.466	0.741	1.05	0.1	0.1	3.06	0.62	6.58	3.91
IPM-2022-171	Patient	2.95	0.635	298	56.2	45.2	14.2	0.5	1.24336	0.324	0.153	0.477	0.38	0.58	0.36	4.05	1.86	0.1	4.91
IPM-2022-172	Patient	2.77	0.882	209	19.4	25.3	9	46.3	0.766798	0.144	0.37	0.514	0.8	3.69	0.18	5.23	4.1	0.1	7.11
IPM-2022-173	Patient	2.88	0.767	128	42.8	35.9	16.5	4.8	1.1922	0.505	0.025	0.53	1.79	2.42	2.15	0.2	6.61	0.58	6.36
IPM-2022-174	Patient	1.9	0.646	236	40.7	35	17.7	6.6	1.16286	0.561	0.031	0.592	1.6	0.1	0.88	4.21	1.26	5.34	4.4
IPM-2022-175	Patient	2.63	0.82	170	34	59.7	16.3	0.5	0.569514	0.497	0	0.497	1.06	0.87	0.22	3.05	1.17	7.03	5.84
IPM-2022-176	Patient	1.09	0.621	90	28.1	52.6	11.3	8	0.534221	0.153	0.434	0.587	0	3.83	0.96	3.04	1.85	9.44	0.72
IPM-2022-177	Patient	2.81	0.783	80	24.2	46.5	8.2	21.1	0.52043	0.096	0.137	0.233	1.12	1.62	2.58	1.1	0.55	10.66	2.16
IPM-2022-178	Patient	1.62	0.511	254	29.1	45.4	11.7	13.8	0.640969	0.553	0.168	0.721	1.97	2.29	2.56	4.89	2.73	2.62	4.63
IPM-2022-179	Patient	3.26	0.651	195	42.5	69.1	16.6	0.5	0.615051	0.766	0.087	0.853	1.15	3.97	0.6	2.18	5.93	1.38	0.45
CTRL-001	Control	5.27	0.952	416	47.7	31.8	7.3	13.2	1.5	8.52	4.53	13.05	6.1	4.64	5.16	7.46	3.41	7.66	3.03
CTRL-002	Control	4.57	0.98	419	55.5	35.5	11.2	1	1.56338	10.24	5.06	15.3	2.31	5.48	5.76	9.78	7.34	9.81	2.41
CTRL-003	Control	3.75	0.904	537	54.6	38.8	9.4	1	1.40722	4.42	3.19	7.61	2.6	6.5	4.36	11.88	4.75	5.39	5.31
CTRL-004	Control	3.88	0.889	418	40.6	43.9	8.3	7.2	0.924829	8.47	2.88	11.35	3.62	6.89	5.73	4.43	6.04	3.21	2.94
CTRL-005	Control	2.71	0.769	449	44.4	27.9	10.1	17.6	1.5914	5.89	5.67	11.56	3.3	13.23	3.99	13.38	5.66	2.41	3.12
CTRL-006	Control	4.42	0.817	301	47.8	37.5	1	13.7	1.27467	7.41	3.21	10.62	1.9	9.06	5.15	11.91	6.76	8.19	2.17
CTRL-007	Control	4.54	0.855	307	52	34	6.6	7.4	1.52941	7.49	3.9	11.39	3.52	5.36	6.06	9.48	7.78	6.17	1.71
CTRL-008	Control	4.75	0.895	302	56.5	22.8	8.7	12	2.47807	2.54	7.49	10.03	1.65	9.57	5.04	7.47	6.21	10.41	1.04
CTRL-009	Control	3.63	0.919	234	44.2	55	3.8	1	0.803636	7.61	3.05	10.66	4.11	8.37	7.46	7.94	10.18	6.14	2.75
CTRL-010	Control	4.37	0.813	355	49	31.9	13.3	5.8	1.53605	3.44	6.22	9.66	4.53	6.77	3.47	6.35	4.66	1.95	0.89
CTRL-011	Control	3.16	0.961	432	53.1	39.2	7	1	1.35459	8.27	3	11.27	3.63	8.59	2.56	17.17	5.86	8.7	4.29
CTRL-012	Control	4.84	0.882	391	38.2	31	7.9	22.9	1.23226	6.13	6.3	12.43	3.36	3.47	7.31	12.52	7.78	7.63	3.97
CTRL-013	Control	6.6	0.887	268	44.2	39.5	2	14.3	1.11899	5.56	4.78	10.34	5.34	9.94	6.93	2.44	7.83	10.67	2.78
CTRL-014	Control	2.99	0.833	280	34.9	35	4.3	25.8	0.997143	10.71	3.8	14.51	5.05	3.03	4.14	8.77	3.8	6.72	2.07
CTRL-015	Control	4.04	0.98	412	51.1	38.9	8.2	1.8	1.31362	5.03	3.52	8.55	3.7	9.58	7.45	7.83	7.49	7.52	2.45
CTRL-016	Control	3.87	0.869	494	48.6	36	2.4	13	1.35	4.55	3.67	8.22	2.51	6.85	4.34	8.72	6.07	4.85	1.8
CTRL-017	Control	4.25	0.951	401	43.7	37.9	11.3	7.1	1.15303	7.13	5.09	12.22	4.37	10.26	7.35	10.09	8.15	4.41	0.2
CTRL-018	Control	4.31	0.884	333	53.4	21.6	5	20	2.47222	4.18	1.15	5.33	5.29	3.54	4.02	11.04	7.22	4.32	3.42
CTRL-019	Control	4.4	0.98	414	47.1	28.8	4.4	19.7	1.63542	3.47	6.57	10.04	3.52	8.16	8.23	2	8.61	8.39	3.05
CTRL-020	Control	3.62	0.835	421	63.5	42.2	10	1	1.50474	4.8	3.02	7.82	2.56	5.63	1.09	6.47	4.57	7.59	2.6
CTRL-021	Control	4.45	0.879	330	35.2	30.9	3.8	30.1	1.13916	6.18	5.74	11.92	4.63	8.62	4.93	7.04	4.16	2.92	3.89
CTRL-022	Control	4.08	0.805	309	42.4	35.3	9.5	12.8	1.20113	4.47	0.5	4.97	3.27	6.43	4.75	6.74	6.28	8.43	2.36
CTRL-023	Control	4.49	0.854	338	57	39	8.8	1	1.46154	7.77	5.05	12.82	4.61	3.01	5.61	7.99	9.49	11.45	1.45
CTRL-024	Control	4.46	0.89	418	41.4	37.6	5.9	15.1	1.10106	5.79	2.8	8.59	2.8	9.62	3.1	5.76	5.69	5.5	1.07
CTRL-025	Control	4.27	0.79	294	61.4	38.3	4.4	1	1.60313	6.08	5.12	11.2	4.69	6.49	7.15	2.79	3.48	8.77	2.89
CTRL-026	Control	3.56	0.896	326	46.2	42.4	9	2.4	1.08962	3.11	2.2	5.31	3.01	6.74	3.88	11.41	6.56	9.62	0.5
CTRL-027	Control	5.02	0.711	450	54.1	31.9	10.1	3.9	1.69592	5.07	4.21	9.28	3.91	14.45	7.89	10.46	3.79	8.7	1.18
CTRL-028	Control	4.78	0.888	284	48.5	28.9	6.9	15.7	1.6782	3.4	4.15	7.55	4.4	6.67	4.42	9.07	7.33	4.32	2.79
CTRL-029	Control	5.12	0.914	384	52.2	38.3	8.6	1	1.36292	1	1.3	2.3	4.71	3.19	6	7.51	3.61	9.42	2.7
CTRL-030	Control	5.68	0.843	502	50.3	30.2	8.7	10.8	1.66556	6.39	4.16	10.55	3.82	5.37	3.55	10.63	5.31	7.92	2.82
CTRL-031	Control	4.39	0.794	489	48.8	33.5	7.7	10	1.45672	5.7	5.48	11.18	4.15	8.52	7.9	10.97	5.45	4.27	4.9
CTRL-032	Control	4.03	0.852	232	50.2	36.1	2.3	11.4	1.39058	6.15	3.2	9.35	6.73	5.43	4.33	6.05	8.61	6.9	1.31
CTRL-033	Control	4.69	0.797	433	59.6	39.1	8.3	1	1.5243	7.03	7.18	14.21	4.95	7.86	7.01	6.02	7.51	4.68	1.85
CTRL-034	Control	2.5	0.904	325	55.2	37.8	9.6	1	1.46032	2.92	5.97	8.89	6.03	8.63	6.78	8.97	4.65	10.86	0.2
CTRL-035	Control	3.91	0.774	320	52.2	38.6	6.6	2.6	1.35233	5.56	0.71	6.27	3.05	5.16	3.88	10.18	3.91	6.08	0.2
CTRL-036	Control	3.99	0.815	386	41.8	35.8	6.1	16.3	1.1676	8.71	4.99	13.7	1.29	3.76	5.31	5.9	1	12.92	3.48
CTRL-037	Control	4.56	0.844	416	43.4	36.5	3.9	16.2	1.18904	8.38	1.27	9.65	4.98	6.89	4.22	8.97	7.41	12.98	2.87
CTRL-038	Control	3.58	0.883	534	56.8	41.5	8.7	1	1.36867	6.67	6.19	12.86	2.95	3.55	5.34	6.21	3.48	5.68	6.13
CTRL-039	Control	4.3	0.902	276	36	29.1	10.5	24.4	1.23711	5.9	5.18	11.08	4.39	5.38	7.98	6.73	8.89	9.75	0.2
CTRL-040	Control	3.68	0.773	478	47.8	19	7.6	25.6	2.51579	4.07	1.43	5.5	5.51	7.06	4.61	7.38	2.47	3.63	4.33
CTRL-041	Control	3.87	0.881	206	39.4	39.4	7.6	13.6	1	8.88	6.52	15.4	3.22	7.94	4.57	14.25	8.33	8.79	2.7
CTRL-042	Control	5.21	0.915	512	33.7	38.3	5.1	22.9	0.879896	8.89	6.88	15.77	3.54	10.49	8.77	8.71	11.24	8.09	2.08
CTRL-043	Control	4.81	0.859	387	57.2	35.1	1.8	5.9	1.62963	5.97	2.85	8.82	4.54	8.47	8.14	11.04	8.2	5.86	3.61
CTRL-044	Control	5.58	0.839	532	44.4	28.9	7.3	19.4	1.53633	6.7	5.74	12.44	2.35	7.84	3.83	4.33	3.76	5.57	3.18
CTRL-045	Control	5.01	0.792	409	40.4	39.5	4.8	15.3	1.02278	2.99	5.54	8.53	2.8	6.04	1	11.15	7.61	8.22	0.2
CTRL-046	Control	5.05	0.84	341	63	29.9	8.6	1	2.10702	6.38	4.8	11.18	3.84	7.7	5.74	8.35	9.12	3.61	3.93
CTRL-047	Control	4.78	0.922	474	47.4	21.5	6.3	24.8	2.20465	3.12	2.78	5.9	2.01	5.65	4.01	2	7.34	15.97	3.31
CTRL-048	Control	4.06	0.877	344	48.6	34.7	4.1	12.6	1.40058	8.73	1.42	10.15	4.36	6.56	9	9.45	5.01	7.33	2.46
CTRL-049	Control	3.4	0.834	228	42	35.7	7.3	15	1.17647	1.04	3.85	4.89	4.18	6.41	3.93	7.35	4.61	5.97	2.66
CTRL-050	Control	5.82	0.835	352	47.7	30.1	9.6	12.6	1.58472	1	3.14	4.14	4.48	6.09	3.56	9.73	7.79	8.94	1.2
CTRL-051	Control	4.52	0.856	443	57.6	16.2	6.8	19.4	3.55556	1.55	8.5	10.05	2.94	8.59	5.13	6.25	3.77	13.75	3.83
CTRL-052	Control	5.56	0.883	404	46.3	32.9	3.6	17.2	1.40729	5.38	2.68	8.06	4.03	7.21	5.78	13.19	5.72	10.85	5.48
CTRL-053	Control	5.11	0.949	353	49.5	25.5	7.9	17.1	1.94118	5.78	4.14	9.92	4.73	3.9	8.47	11.02	5.64	7.68	3.12
CTRL-054	Control	5.26	0.886	392	48.1	47.8	5.5	1	1.00628	5.14	6.73	11.87	3.68	9.53	3.38	7.93	9.07	5.83	2.17
CTRL-055	Control	4.38	0.821	344	48.7	35.3	10.1	5.9	1.3796	8.44	2.56	11	3.63	8.42	8.23	10.51	6.44	10.53	3.41
CTRL-056	Control	3.55	0.892	504	46.7	35.9	5.8	11.6	1.30084	1	4.14	5.14	3.86	5.57	2.89	6.03	7.48	15.1	4.47
CTRL-057	Control	3.26	0.931	323	44.2	31.7	8.5	15.6	1.39432	7.21	3.92	11.13	3.4	7.91	6.34	11.79	2.97	8.27	0.8
CTRL-058	Control	4.16	0.866	376	42.8	24.3	1	31.9	1.76132	4.92	3.32	8.24	2.69	9.97	3.48	12.47	9.37	1.37	2.54
CTRL-059	Control	3.92	0.705	257	53	49.5	9	1	1.07071	5.88	4.06	9.94	5.52	11.96	4.03	2.9	1.18	12.83	2.33
CTRL-060	Control	4.33	0.773	315	46.1	36.5	5.4	12	1.26301	3.02	2.69	5.71	4.95	7.39	6.42	5.98	1	6.37	1.1
CTRL-061	Control	4.44	0.98	439	65	39.1	4.7	1	1.6624	5.93	7.31	13.24	5.7	5.42	5.71	4.5	7.61	13.64	2.46
CTRL-062	Control	3.73	0.902	415	48.5	36.3	6	9.2	1.33609	7.29	5.43	12.72	2.32	4.37	4.69	10.56	6.13	5.95	2.79
CTRL-063	Control	3.97	0.933	408	46	36.7	10.2	7.1	1.25341	4	4.82	8.82	3.42	7.82	3.89	8.81	8.24	4.92	0.41
CTRL-064	Control	3.3	0.81	430	38.9	32.9	8.2	20	1.18237	6.07	3.41	9.48	3.73	7.06	4.75	7.91	10.72	11.03	6.12
CTRL-065	Control	3.85	0.875	266	42.7	48.7	5	3.6	0.876797	9.23	1.86	11.09	2.24	5.98	5.07	11.08	6.79	6.74	2.2
CTRL-066	Control	3.98	0.825	304	54.7	21.8	11	12.5	2.50917	4.48	2.71	7.19	4.39	10.36	7.44	9.91	8.19	2.19	1.62
CTRL-067	Control	3.56	0.953	347	53.5	38.9	4.1	3.5	1.37532	3.97	6.43	10.4	2.57	7.1	3.63	7.62	5.7	5.46	0.96
CTRL-068	Control	4.4	0.829	311	41.9	34.4	9.1	14.6	1.21802	8.36	2.79	11.15	6.08	4.39	7.37	6.48	3.88	5.59	2.32
CTRL-069	Control	4.61	0.92	299	41.6	28.4	6.2	23.8	1.46479	4.76	2.39	7.15	3.82	12.23	4.19	7.29	7.03	6.24	3.4
CTRL-070	Control	3.7	0.98	409	44	30.8	5.1	20.1	1.42857	8.08	1.82	9.9	2.7	5.45	5.17	7.74	2.52	6.8	2.25
CTRL-071	Control	3.76	0.921	458	47.5	36.7	1	14.8	1.29428	4.32	5.91	10.23	2.99	5.03	9.76	13.59	6.83	12.19	0.2
CTRL-072	Control	3.65	0.852	359	44.8	16.6	7.6	31	2.6988	6.34	6.98	13.32	2.55	4.71	1	7.68	7.78	6.06	5.62
CTRL-073	Control	4.02	0.889	264	49.9	20.7	8.4	21	2.41063	6.72	6.55	13.27	2.28	7.19	6.33	9.74	3.9	1	2.92
CTRL-074	Control	4.09	0.846	444	47.7	25.5	1.1	25.7	1.87059	2.83	8.41	11.24	4.37	7.25	4.84	7.81	8.37	6.48	3.27
CTRL-075	Control	3.96	0.98	443	56.1	30.8	9.5	3.6	1.82143	4.54	4.3	8.84	5.46	4.3	5.61	9.73	6.94	6.62	5.53
CTRL-076	Control	3.29	0.968	483	60.4	23.6	4.1	11.9	2.55932	8.33	0.72	9.05	1.57	5.63	5.58	12.96	5.39	6.07	2.87
CTRL-077	Control	4.53	0.906	364	35.3	28.4	10.5	25.8	1.24296	5.59	3.52	9.11	4.84	4.09	4.75	8.89	4.83	8.55	2.12
CTRL-078	Control	3.22	0.891	267	49.1	44.9	5.7	1	1.09354	2.74	3.87	6.61	2.5	8.23	4.9	13.29	8.36	7.66	3.47
CTRL-079	Control	3.92	0.882	349	53	45.3	8.7	1	1.16998	7.14	5.76	12.9	4.16	4.07	8.6	13.55	5.29	6.9	3.32
CTRL-080	Control	4.59	0.868	273	50	39	8.5	2.5	1.28205	5.93	3.61	9.54	4.69	6.96	4.27	7.99	1.96	7.56	3.43
CTRL-081	Control	4.44	0.971	357	51.2	40.7	13.1	1	1.25799	5.5	2.22	7.72	4.52	11.28	4.55	10.86	8.5	11.76	2.59
CTRL-082	Control	3.71	0.875	418	53.9	37.4	5.4	3.3	1.44118	6.37	5.65	12.02	3.96	4.79	4.84	11.15	2.76	1	4.66
CTRL-083	Control	4.56	0.916	288	52.8	37	2.1	8.1	1.42703	8.19	4.39	12.58	3.02	5.89	1.17	10.16	6.38	7.52	4.32
CTRL-084	Control	3.23	0.844	307	46.2	35.5	7.7	10.6	1.30141	4.47	2.52	6.99	5.52	12.59	5.49	6.38	9.05	3.14	1.9
CTRL-085	Control	3.71	0.81	356	42.4	35.1	6.6	15.9	1.20798	3.9	3.43	7.33	3.22	8.74	4.9	10.81	7.09	10.2	4.48
CTRL-086	Control	3.42	0.852	529	46.3	15	5.9	32.8	3.08667	5.48	0.5	5.98	5.1	5.09	5.86	7.87	2.97	4.45	1
CTRL-087	Control	4.96	0.871	335	41.9	43.6	10.6	3.9	0.961009	7.69	4.99	12.68	3.85	3.88	4.71	6.59	1.78	11.9	1.36
CTRL-088	Control	5.04	0.933	427	52	30.6	11.7	5.7	1.69935	5.29	4.64	9.93	2.72	4.57	6.15	9.11	4.06	3.17	0.5
CTRL-089	Control	5.04	0.843	351	57.4	26.9	4.5	11.2	2.13383	3.59	7.01	10.6	5.89	8.6	6.77	6.88	10.08	9.14	3.68
CTRL-090	Control	4.13	0.864	521	51.5	45.4	7.2	1	1.13436	3.42	3.05	6.47	3.62	5.3	2.99	11.86	4.6	8.68	2.84
CTRL-091	Control	3.79	0.967	285	49.7	36.8	6.3	7.2	1.35054	2.48	5.67	8.15	4.39	5.18	6.61	9.55	2.98	5.21	4.11
CTRL-092	Control	4.42	0.846	307	44.6	31.8	4.1	19.5	1.40252	1.54	6.15	7.69	4.66	3.74	5.47	5.97	5.22	6.99	1.76
CTRL-093	Control	5.6	0.854	311	43	42.5	1.9	12.6	1.01176	3.6	6.7	10.3	3.79	7.26	9.46	9.19	4.24	7.21	0.7
CTRL-094	Control	5.08	0.914	475	55.9	32	3.9	8.2	1.74687	5.09	2.53	7.62	3.7	9.52	4.86	8.92	5.59	11.01	1.4
CTRL-095	Control	2.66	0.908	463	50.9	30.4	3.3	15.4	1.67434	6.24	4.35	10.59	3.35	11.17	3.31	13.47	5.87	1.78	2.13
CTRL-096	Control	4.87	0.858	254	46.9	28.8	7.9	16.4	1.62847	6.82	2.2	9.02	2.65	8.62	3.48	5.47	3.21	9.43	2.86
CTRL-097	Control	3.72	0.88	509	41.7	20.9	7.8	29.6	1.99522	4.97	2.82	7.79	4.28	8.81	1	6.67	10.9	10.24	3.41
CTRL-098	Control	5.02	0.881	447	52.7	38.9	5.6	2.8	1.35476	5.56	3.04	8.6	3.52	4	3.62	7.71	3.72	6.43	2.15
CTRL-099	Control	4.48	0.937	340	56.7	41.8	7.9	1	1.35646	5.52	4.67	10.19	4.92	9.74	7.87	8.62	7.02	12.9	1.46
CTRL-100	Control	3.98	0.881	456	53.9	33.3	2.3	10.5	1.61862	5.72	2.45	8.17	1.71	3.77	5.85	12.31	5.89	8.94	4.17
CTRL-101	Control	3.12	0.911	379	51.7	31.5	4.2	12.6	1.64127	5.5	7.07	12.57	4.53	5.58	2.52	3.79	8.7	4.86	1.91
CTRL-102	Control	5.12	0.783	506	46.4	26.7	5.8	21.1	1.73783	3.68	4.89	8.57	2.72	2.21	4.76	4.7	6.25	4.05	1.67
CTRL-103	Control	4.33	0.867	401	52.4	26.7	6.3	14.6	1.96255	1	4.55	5.55	3.14	4.44	5.83	11.78	4.75	4.89	2.65
CTRL-104	Control	3.27	0.84	483	48.4	21.5	1.5	28.6	2.25116	5.54	5.65	11.19	1.56	7.88	7.86	13.79	6.53	9.97	0.2
CTRL-105	Control	5.67	0.845	300	46.3	45.9	12.7	1	1.00871	5.46	5.9	11.36	3.55	4.31	8.15	6.76	9.18	12.74	3.32
CTRL-106	Control	5.48	0.98	365	42.7	21.6	12.8	22.9	1.97685	4.28	6.14	10.42	2.61	10.49	3.8	5.16	5.34	6.34	3.29
CTRL-107	Control	4.16	0.918	355	43.7	30.8	12.2	13.3	1.41883	5.67	0.53	6.2	2.88	7.03	8.89	11.38	3.77	16.66	2.35

## Sheet: MRI_Glymphatic
StudyID	Age	Sex	Cohort	WMH_Volume_mL	Fazekas_Score	Enlarged_PVS_Score	Hippocampal_Vol_Left_mm3	Hippocampal_Vol_Right_mm3	DTI_ALPS_Index	Total_Brain_Vol_mL	Lateral_Ventricle_Vol_mL	Brain_Age_Predicted_yrs	Brain_Age_Gap_yrs	MMSE_Score	MoCA_Score
IPM-2005-001	61	M	Patient	18.4	1	0	2484	2100	1.5	1207	20.7	76	15	24	24
IPM-2005-002	49	F	Patient	18.2	1	1	3334	3296	1.138	1413	26.9	56	7	25	19
IPM-2005-003	63	M	Patient	14.1	1	2	3738	2819	0.976	1307	19	71	8	26	25
IPM-2005-004	79	M	Patient	18.3	1	2	2842	2740	1.337	1127	36.1	92	13	20	25
IPM-2005-005	48	F	Patient	14.4	0	2	2726	3413	0.86	1147	37.1	61	13	26	16
IPM-2005-006	48	M	Patient	20.8	2	3	3352	2975	0.889	1125	52.8	69	21	22	11
IPM-2005-007	80	F	Patient	10	1	2	3220	3326	1.298	1231	9.5	90	10	30	23
IPM-2005-008	65	F	Patient	13.3	2	2	2200	2885	1.113	1319	33.1	67	2	25	18
IPM-2005-009	43	F	Patient	4.1	1	2	3498	3170	1.234	1234	33.8	60	17	15	22
IPM-2005-010	61	M	Patient	5.1	3	2	3031	2385	1.303	1250	39.6	68	7	21	22
IPM-2006-011	44	M	Patient	7.2	2	0	2834	3689	1.199	1202	57.9	44	0	21	20
IPM-2006-012	44	F	Patient	16.2	2	1	3399	2820	1.338	1076	30.9	53	9	27	19
IPM-2006-013	56	M	Patient	11	2	2	3357	3063	1.045	1148	32.8	70	14	23	21
IPM-2006-014	20	F	Patient	2.4	2	2	3400	2980	0.807	1147	29.9	37	17	16	21
IPM-2006-015	21	F	Patient	14.2	1	2	2781	2691	1.046	1110	41.3	29	8	21	28
IPM-2006-016	42	F	Patient	16.8	0	1	3112	3107	0.852	1306	43.1	57	15	28	23
IPM-2006-017	34	M	Patient	13.8	3	3	2700	3230	1	1237	38.6	38	4	23	22
IPM-2006-018	57	M	Patient	8.7	2	3	3008	3068	1.369	1234	35.1	64	7	26	23
IPM-2006-019	36	F	Patient	18.6	2	0	2373	3270	1.017	1230	34	47	11	23	18
IPM-2006-020	27	M	Patient	11.1	1	2	2897	2890	1.286	1171	45.6	49	22	27	23
IPM-2007-021	78	M	Patient	13.1	2	2	3394	3222	1.055	1279	33.7	90	12	22	22
IPM-2007-022	48	F	Patient	17	2	2	3247	3482	1.093	1067	49.2	57	9	21	14
IPM-2007-024	26	F	Patient	14.5	0	1	3243	3265	1.003	1170	21.3	35	9	25	19
IPM-2007-025	42	F	Patient	9.8	0	3	3213	3293	1.352	1098	27.9	43	1	30	21
IPM-2007-026	54	M	Patient	17.2	1	3	3725	2956	0.938	1170	8	66	12	27	21
IPM-2007-027	31	F	Patient	9.6	2	2	2389	3015	1.558	1044	31.4	56	25	28	19
IPM-2007-028	58	F	Patient	12.4	2	1	2991	2869	1.14	1106	16.2	70	12	30	22
IPM-2007-030	47	F	Patient	9.3	2	2	3729	2978	1.246	1105	38.9	61	14	24	19
IPM-2008-031	41	F	Patient	7.5	2	2	2971	3093	1.113	1195	29.9	54	13	30	22
IPM-2008-032	85	F	Patient	14.9	2	2	3511	2864	1.31	1149	20.2	100	15	20	23
IPM-2008-034	33	F	Patient	4.3	1	1	4093	2326	1.122	1305	45.8	51	18	23	26
IPM-2008-035	66	M	Patient	16.5	2	2	2904	2620	1.343	1322	21.2	78	12	23	21
IPM-2008-036	30	M	Patient	11.6	2	1	2698	3468	1.037	1052	26.3	40	10	29	25
IPM-2008-037	56	F	Patient	17.9	2	3	2758	2901	0.942	1162	41.3	69	13	28	17
IPM-2008-038	20	F	Patient	14.1	1	2	3301	2895	1.219	1084	11.2	36	16	30	18
IPM-2008-039	28	F	Patient	18.3	2	1	2590	2986	1.047	1047	10.8	35	7	24	21
IPM-2008-040	55	F	Patient	8.3	2	3	3169	2932	1.287	1084	29.6	66	11	19	20
IPM-2009-041	65	F	Patient	0.5	3	1	3622	2995	1.222	1133	35.2	82	17	26	24
IPM-2009-042	55	F	Patient	9.1	1	0	3218	3407	1.411	1217	22.7	57	2	27	14
IPM-2009-043	50	F	Patient	9.2	1	2	3033	3034	0.8	1186	8	67	17	22	13
IPM-2009-044	46	F	Patient	6.5	1	3	3094	3116	1.333	1174	42.2	63	17	19	27
IPM-2009-047	44	F	Patient	3	2	1	3248	3715	1.082	1158	40.3	54	10	30	22
IPM-2009-049	58	M	Patient	9.3	1	1	2781	2841	1.032	1115	59.4	64	6	24	24
IPM-2009-050	20	M	Patient	14.9	2	2	3191	3085	1.073	1021	26.5	25	5	21	21
IPM-2010-051	58	F	Patient	13.3	3	1	3314	3100	1.353	1245	19.6	60	2	25	19
IPM-2010-052	45	M	Patient	5.5	1	2	3592	2818	1.226	1174	16	62	17	20	21
IPM-2010-053	40	F	Patient	9.2	2	1	3168	2648	1.028	900	59.3	56	16	21	17
IPM-2010-054	63	F	Patient	8.3	2	0	2966	3679	0.916	1193	60.7	79	16	24	23
IPM-2010-055	70	M	Patient	8.9	3	2	2275	2825	0.946	1155	29.2	90	20	26	22
IPM-2010-056	68	F	Patient	11.2	1	0	3063	3293	1.1	1128	38.4	80	12	30	26
IPM-2010-057	37	M	Patient	16.8	2	1	3271	3128	1.229	1236	38.3	66	29	23	25
IPM-2010-058	46	M	Patient	8.5	2	3	3158	3639	0.961	1133	35.2	64	18	24	26
IPM-2010-059	58	F	Patient	7.4	1	2	2990	3194	1.115	1149	31.5	71	13	23	21
IPM-2010-060	69	M	Patient	8.9	2	2	3877	3043	1.021	1465	37.8	88	19	26	24
IPM-2011-061	43	M	Patient	14.3	1	2	2516	2911	0.989	1222	36.8	58	15	25	19
IPM-2011-062	48	F	Patient	9.7	2	3	2584	2375	0.989	1294	48.1	55	7	25	28
IPM-2011-063	32	F	Patient	13.6	3	3	2674	2904	1.126	1195	44.2	47	15	14	16
IPM-2011-064	31	M	Patient	0.5	2	2	3127	2601	1.241	1260	16.4	34	3	24	28
IPM-2011-065	66	F	Patient	21.1	2	1	3357	2801	0.982	959	33.8	75	9	24	13
IPM-2011-066	76	M	Patient	12.2	0	3	3218	2869	1.221	1082	33.4	93	17	14	20
IPM-2011-067	51	M	Patient	11.1	1	3	2592	2734	0.8	1343	29.3	61	10	24	24
IPM-2011-068	70	F	Patient	13.2	3	2	2843	2758	1.049	1027	33	87	17	22	18
IPM-2011-069	58	F	Patient	20	0	0	2581	2371	1.19	1147	29.7	78	20	21	24
IPM-2011-070	40	F	Patient	20	1	3	2928	3345	0.837	1012	27.5	47	7	22	20
IPM-2012-071	58	F	Patient	15.4	1	1	2886	2676	0.952	1015	33.4	67	9	27	16
IPM-2012-072	79	F	Patient	8.1	3	1	2930	2499	0.877	1347	34.7	92	13	18	23
IPM-2012-073	51	F	Patient	17.9	3	3	2590	3103	1.24	996	18.1	69	18	27	15
IPM-2012-075	20	F	Patient	15.8	2	3	2778	3234	1.272	1148	32.7	28	8	29	21
IPM-2012-077	53	M	Patient	5.9	1	2	3306	2452	1.453	1217	38.5	65	12	24	21
IPM-2012-078	46	M	Patient	17.1	2	3	2855	3057	0.975	1312	21.8	56	10	23	20
IPM-2012-080	20	F	Patient	15.4	1	3	2708	3046	0.98	1229	32.3	32	12	28	19
IPM-2013-082	58	F	Patient	14.6	1	2	2565	2718	1.105	1375	33.8	81	23	24	20
IPM-2013-083	78	M	Patient	20.1	2	1	3198	2864	0.8	1283	46.5	102	24	25	20
IPM-2013-084	43	M	Patient	16	2	3	3003	2914	0.991	1241	12.7	60	17	26	24
IPM-2013-085	37	M	Patient	12	3	3	2789	2747	0.962	1242	19.7	56	19	28	18
IPM-2013-086	43	M	Patient	10.1	2	3	3631	2314	1.063	1157	14.6	52	9	25	20
IPM-2013-087	68	F	Patient	2.2	3	2	3062	2546	1.167	1167	8.3	74	6	26	29
IPM-2013-088	58	F	Patient	13.3	2	2	2987	3410	1.419	1321	18.9	70	12	25	20
IPM-2013-089	42	F	Patient	13.4	2	3	3660	2849	0.874	1222	56.6	52	10	26	24
IPM-2013-090	61	M	Patient	12.3	2	1	2200	2540	1.05	1300	31.2	70	9	21	24
IPM-2014-091	54	F	Patient	19.1	2	2	2459	2841	1.471	1302	12.8	66	12	25	18
IPM-2014-093	39	F	Patient	0.5	2	1	2722	2839	1.096	1184	21.2	50	11	18	22
IPM-2014-094	46	F	Patient	0.5	1	3	2617	3262	1.328	900	30.6	46	0	23	21
IPM-2014-095	45	M	Patient	0.5	3	2	2697	3558	0.8	1055	8	69	24	25	24
IPM-2014-096	26	M	Patient	12.9	2	2	3122	3022	1.01	1180	36	39	13	19	16
IPM-2014-097	57	M	Patient	17.5	1	2	2604	2398	0.968	1161	24	78	21	24	28
IPM-2014-098	56	F	Patient	13.5	0	3	2446	3071	0.981	1409	50.9	64	8	23	22
IPM-2014-099	52	M	Patient	16.2	2	1	2747	2978	1.342	1229	22.6	69	17	22	25
IPM-2015-101	27	M	Patient	25.9	1	3	2736	2935	1.125	1164	64	38	11	26	14
IPM-2015-103	46	F	Patient	13.7	3	1	2200	2964	1.123	1261	58.2	56	10	21	17
IPM-2015-104	38	F	Patient	12.3	2	1	3315	3163	1.128	1090	26.3	38	0	25	21
IPM-2015-105	49	F	Patient	12.3	2	2	2978	2999	0.867	1123	33.1	57	8	27	19
IPM-2015-106	59	M	Patient	12.5	2	3	3362	3254	0.8	1310	52	69	10	25	18
IPM-2015-108	55	F	Patient	0.5	1	1	2885	2601	0.988	1183	22.6	71	16	26	30
IPM-2015-109	56	M	Patient	17.7	2	1	3131	3109	1.028	1267	14.6	67	11	26	20
IPM-2015-110	50	M	Patient	10	1	1	3466	2577	1.177	1228	20.4	63	13	21	27
IPM-2016-111	20	M	Patient	4.6	1	1	2504	3608	1.218	1199	24.1	38	18	21	24
IPM-2016-113	53	F	Patient	6.1	1	3	3348	3216	0.931	1138	34.5	60	7	28	12
IPM-2016-115	48	M	Patient	6.7	1	0	2489	3226	1.125	1350	52.3	63	15	25	22
IPM-2016-116	57	F	Patient	0.5	0	2	3254	3094	0.959	1283	51.5	75	18	27	19
IPM-2016-117	51	F	Patient	17.4	2	2	3158	2932	0.965	1176	45.1	61	10	27	24
IPM-2016-118	31	F	Patient	9.5	3	2	3593	3151	1.117	1091	31.4	42	11	19	20
IPM-2016-119	72	F	Patient	6.5	2	3	2553	3656	1.097	1082	42.2	82	10	23	20
IPM-2016-120	65	M	Patient	6.5	2	2	2474	3197	0.903	1063	47.8	70	5	16	24
IPM-2017-121	66	M	Patient	9.4	1	2	3108	2682	1.386	1029	38.2	82	16	21	17
IPM-2017-122	36	F	Patient	17.1	1	1	3357	2993	0.8	1368	25.7	46	10	25	24
IPM-2017-123	77	M	Patient	22.6	0	3	3302	2925	1.262	1283	14.8	100	23	18	17
IPM-2017-125	62	F	Patient	9.7	3	2	3007	3545	1.066	1061	27.2	83	21	24	29
IPM-2017-126	89	F	Patient	15.5	1	2	2695	2715	1.926	1291	43.5	98	9	29	25
IPM-2017-128	42	F	Patient	22.1	3	1	2598	2583	0.95	1218	25.2	67	25	30	21
IPM-2017-129	54	F	Patient	22.5	3	1	2256	2893	1.004	1206	33.6	67	13	26	17
IPM-2017-130	43	F	Patient	13.6	1	2	3383	2496	1.069	1172	25.9	61	18	21	19
IPM-2018-131	24	F	Patient	7.1	2	1	3194	3760	1.107	1301	53.9	43	19	24	24
IPM-2018-132	53	M	Patient	3.7	1	1	3871	2659	0.971	1075	39.7	66	13	28	24
IPM-2018-133	33	F	Patient	3.2	1	3	2942	3449	1.093	1083	28.6	39	6	22	22
IPM-2018-134	60	F	Patient	14.2	0	2	2797	2723	1.144	1127	50.2	80	20	28	19
IPM-2018-136	79	M	Patient	5.6	2	2	2788	2515	1.113	1142	41.3	96	17	28	17
IPM-2018-137	38	M	Patient	13.5	1	1	2857	3402	1.053	1349	39.5	48	10	28	23
IPM-2018-138	46	M	Patient	5.8	3	2	3027	2642	1.332	1239	40.6	55	9	27	25
IPM-2018-139	66	M	Patient	7.3	0	2	2422	3040	1.039	1312	27.5	85	19	22	25
IPM-2018-140	30	F	Patient	23.1	1	2	4064	3006	1.131	1267	33	32	2	28	14
IPM-2019-141	56	M	Patient	8.8	3	2	2756	3327	0.967	1056	36	67	11	19	24
IPM-2019-142	75	M	Patient	13.9	1	2	3198	3450	1.069	1253	39.7	93	18	24	18
IPM-2019-143	23	F	Patient	8.5	2	4	2836	3297	1.061	1196	51.9	40	17	19	19
IPM-2019-144	55	M	Patient	18.5	2	1	2708	3257	1.299	1186	64.2	73	18	23	18
IPM-2019-145	56	F	Patient	5.5	2	1	3656	3559	1.234	1061	23.9	76	20	22	26
IPM-2019-146	66	M	Patient	14	2	1	2984	3054	1.306	1091	29.1	79	13	26	18
IPM-2019-148	28	F	Patient	3.6	2	1	3508	2918	0.841	1134	37.4	37	9	24	24
IPM-2019-149	61	F	Patient	10	1	2	3557	3645	0.8	1299	35.7	79	18	22	15
IPM-2019-150	57	F	Patient	14.6	1	1	2519	3217	1.145	1267	41.1	67	10	23	19
IPM-2020-151	56	F	Patient	10	1	2	3428	2657	1.351	1196	35.6	58	2	17	22
IPM-2020-152	58	F	Patient	15.8	1	3	3299	2621	1.126	1445	16.6	74	16	23	24
IPM-2020-153	40	M	Patient	18.6	1	3	3864	3006	1.261	1123	32.7	51	11	26	26
IPM-2020-154	56	M	Patient	10.6	3	3	3341	2776	1.01	1099	44.6	61	5	26	17
IPM-2020-155	57	F	Patient	16	2	3	3453	3546	1.383	1200	17.7	63	6	16	17
IPM-2020-156	39	F	Patient	11.6	1	2	3207	2859	0.918	1179	21	50	11	28	20
IPM-2020-157	85	F	Patient	21.5	3	1	2597	2959	1.328	1133	44.1	105	20	21	19
IPM-2020-158	60	M	Patient	15.3	2	1	2886	2952	0.838	1265	26.4	60	0	24	18
IPM-2020-159	31	M	Patient	21	1	1	3213	2719	0.98	1238	19.2	34	3	30	24
IPM-2020-160	63	F	Patient	9.7	2	2	3389	2681	1.186	1131	30.1	76	13	24	24
IPM-2021-161	34	M	Patient	14	0	1	2879	3702	0.967	1163	25.6	43	9	24	27
IPM-2021-162	66	F	Patient	13.8	1	4	3049	2751	1.374	1135	53.8	73	7	29	22
IPM-2021-163	72	F	Patient	18.7	3	1	3504	2423	0.932	1100	38.9	85	13	23	22
IPM-2021-164	37	M	Patient	14.6	2	3	3711	2971	1.026	1249	17.9	45	8	27	21
IPM-2021-166	59	F	Patient	4.2	0	2	3453	3425	1.14	1395	31.2	71	12	15	20
IPM-2021-167	66	M	Patient	16.1	3	1	3195	3393	1.122	945	35.7	83	17	20	20
IPM-2021-169	47	F	Patient	4.5	0	3	3018	3611	1.274	1147	31.4	63	16	27	23
IPM-2021-170	38	F	Patient	17.6	1	1	2995	3061	0.904	1044	38.2	48	10	23	20
IPM-2022-171	36	M	Patient	20	3	1	2817	3315	1.228	1180	17.9	44	8	22	22
IPM-2022-172	37	F	Patient	21.1	1	1	2978	3387	0.86	1337	30.3	45	8	18	24
IPM-2022-173	50	M	Patient	10.2	2	1	2898	2787	1.102	1114	12.9	79	29	19	22
IPM-2022-174	58	M	Patient	0.9	0	2	3086	3478	1.192	1169	20.3	80	22	27	17
IPM-2022-176	67	M	Patient	11.4	2	2	3313	3308	1.086	1155	51.7	85	18	24	15
IPM-2022-177	52	M	Patient	13.2	2	0	3115	2815	1.08	1089	30.6	73	21	22	25
IPM-2022-178	78	F	Patient	6.5	2	2	3153	2982	1.235	915	14.3	93	15	17	19
IPM-2022-179	47	F	Patient	10.9	1	1	3123	3378	0.947	1124	23.1	47	0	24	25
CTRL-001	61	F	Control	4.6	0	0	3486	3697	1.502	1345	27.9	60	-1	28	29
CTRL-002	45	F	Control	2	0	0	3179	3539	1.355	1343	12.5	40	-5	28	27
CTRL-003	44	M	Control	3	0	0	3608	3928	1.482	1357	15.9	41	-3	29	28
CTRL-004	69	M	Control	4.5	0	1	3766	3962	1.618	1325	7.8	71	2	28	28
CTRL-005	49	M	Control	4.5	0	2	2917	3560	1.368	1152	16.8	46	-3	28	27
CTRL-006	54	M	Control	4.4	0	1	3511	3764	1.42	1202	8.5	52	-2	29	29
CTRL-007	72	M	Control	2.8	1	0	3537	3643	1.277	1302	24.4	67	-5	30	27
CTRL-008	81	F	Control	5.1	0	0	3650	3392	1.484	1415	24.7	88	7	28	26
CTRL-009	41	M	Control	1.8	1	1	3010	3422	1.705	1298	26.1	44	3	29	25
CTRL-010	46	F	Control	1.1	0	0	3393	3504	1.73	1355	23.6	50	4	27	26
CTRL-011	50	F	Control	6.1	0	1	3788	2924	1.523	1332	21.2	49	-1	27	26
CTRL-012	51	F	Control	2.4	1	2	3926	3708	1.339	1284	20.2	50	-1	29	28
CTRL-013	55	M	Control	3.6	1	0	3778	3186	1.348	1366	28.5	58	3	28	27
CTRL-014	41	M	Control	2.3	0	0	3454	3446	1.482	1379	16.7	44	3	28	29
CTRL-015	29	F	Control	1.6	2	1	3411	3118	1.278	1232	11.3	31	2	27	27
CTRL-016	78	M	Control	5.8	0	2	3103	3369	1.404	1402	4	75	-3	28	29
CTRL-017	59	F	Control	3.3	0	0	4015	3211	1.348	1450	26.8	64	5	27	24
CTRL-018	43	M	Control	2.3	1	1	3953	2839	1.6	1223	25.5	43	0	27	26
CTRL-019	56	F	Control	0.6	0	0	3731	3634	1.716	1352	22.8	61	5	27	24
CTRL-020	79	F	Control	4.3	0	2	3945	4144	1.489	1368	14.7	83	4	27	23
CTRL-021	37	F	Control	0.7	0	1	4061	2950	1.661	1403	5.6	37	0	27	28
CTRL-022	53	M	Control	0.8	0	0	3631	3347	1.405	1301	35.2	53	0	27	28
CTRL-023	27	M	Control	1.1	0	2	3367	3293	1.502	1472	4.7	29	2	30	27
CTRL-024	47	F	Control	0.5	0	1	3905	3306	1.596	1193	6.7	47	0	30	27
CTRL-025	59	F	Control	3.4	0	1	3284	3650	1.364	1494	11.9	58	-1	29	27
CTRL-026	31	M	Control	2	0	0	3996	3719	1.67	1273	21.9	33	2	29	28
CTRL-027	46	M	Control	2.6	0	2	3657	3216	1.537	1187	27.2	43	-3	28	27
CTRL-028	62	M	Control	4.7	0	1	3470	3409	1.492	1303	4.7	61	-1	28	26
CTRL-029	59	F	Control	2.7	0	0	3322	3317	1.481	1354	17	57	-2	26	30
CTRL-030	31	M	Control	0.1	0	1	3595	3594	1.418	1340	19	31	0	28	28
CTRL-031	55	F	Control	2.7	0	1	3787	3950	1.234	1399	23.4	54	-1	28	28
CTRL-032	58	F	Control	1.7	1	1	3137	3372	1.522	1249	11.3	59	1	29	28
CTRL-033	51	F	Control	1.3	1	0	2964	3297	1.637	1377	18.5	51	0	28	27
CTRL-034	67	F	Control	1.7	0	0	3047	3139	1.537	1320	16	66	-1	30	25
CTRL-035	40	F	Control	2.4	0	0	3626	2960	1.479	1424	32.9	41	1	28	30
CTRL-036	56	F	Control	4.5	0	0	3786	3081	1.632	1349	22.7	56	0	27	29
CTRL-037	30	M	Control	1.1	0	0	3541	3074	1.401	1265	25.4	29	-1	26	24
CTRL-038	23	M	Control	0.1	1	0	3640	3599	1.488	1313	27.1	25	2	30	28
CTRL-039	62	F	Control	2.2	0	0	3869	3284	1.368	1348	17.7	64	2	30	28
CTRL-040	50	F	Control	2.5	0	0	3707	3027	1.78	1321	18.9	49	-1	29	25
CTRL-041	42	F	Control	5.3	1	1	3035	3488	1.649	1372	10.3	41	-1	27	26
CTRL-042	32	M	Control	3.9	0	1	3066	3097	1.199	1271	30.9	34	2	27	28
CTRL-043	63	F	Control	5	0	2	3742	3648	1.368	1375	20.3	66	3	27	27
CTRL-044	25	M	Control	0.1	0	1	2999	3455	1.527	1348	16.2	27	2	29	28
CTRL-045	65	F	Control	5.9	0	0	3189	3566	1.573	1303	23	65	0	29	28
CTRL-046	57	M	Control	4.2	0	0	3284	3619	1.823	1290	22.2	57	0	27	26
CTRL-047	26	F	Control	0.1	1	0	3395	3025	1.356	1441	20.1	24	-2	27	26
CTRL-048	51	M	Control	2.5	0	2	2866	3408	1.436	1403	21.4	54	3	28	25
CTRL-049	81	M	Control	5.9	1	1	3884	3559	1.687	1353	16.7	82	1	28	26
CTRL-050	69	F	Control	5.9	0	0	3604	4418	1.322	1245	7.2	70	1	28	26
CTRL-051	36	M	Control	1	0	0	3579	3793	1.575	1397	27.4	38	2	28	26
CTRL-052	61	F	Control	2.5	0	1	3590	3653	1.318	1445	15	59	-2	27	30
CTRL-053	26	F	Control	0.7	0	0	3432	3158	1.5	1414	21.1	24	-2	28	26
CTRL-054	27	F	Control	1.4	1	0	3451	4015	1.603	1370	34.6	30	3	26	28
CTRL-055	48	M	Control	0.1	1	0	3330	3298	1.372	1289	27	47	-1	29	25
CTRL-056	58	F	Control	2.6	0	0	3060	3584	1.637	1313	14.8	60	2	28	27
CTRL-057	62	F	Control	0.1	0	0	3528	3482	1.569	1342	7.8	67	5	30	25
CTRL-058	63	F	Control	3.6	0	0	3817	4133	1.585	1345	15.7	65	2	30	27
CTRL-059	57	F	Control	1.5	0	1	3559	3203	1.624	1282	17.4	58	1	28	27
CTRL-060	23	M	Control	2.9	0	1	3535	3471	1.602	1324	22.4	26	3	27	27
CTRL-061	48	M	Control	2	0	0	3630	3447	1.535	1318	5.3	49	1	28	27
CTRL-062	65	M	Control	2.4	0	1	3392	3477	1.441	1319	14.8	63	-2	29	26
CTRL-063	56	M	Control	3	1	0	3094	4232	1.406	1374	34.4	59	3	28	27
CTRL-064	52	M	Control	1.4	1	1	3315	3070	1.295	1406	19.5	54	2	27	25
CTRL-065	55	F	Control	4.2	0	1	3356	3340	1.58	1384	25	55	0	29	28
CTRL-066	54	F	Control	2.5	0	1	3270	3630	1.472	1157	27.8	49	-5	26	27
CTRL-067	22	M	Control	1.9	0	1	2800	3656	1.515	1315	18.7	25	3	28	24
CTRL-068	68	F	Control	6.7	1	0	3369	3340	1.631	1129	14.4	64	-4	28	26
CTRL-069	48	F	Control	2.5	0	0	3678	3572	1.557	1304	13.8	49	1	29	23
CTRL-070	61	F	Control	3.6	0	0	3432	2700	1.418	1477	18.6	61	0	28	27
CTRL-071	22	F	Control	2.1	0	1	4016	3757	1.808	1262	32.2	21	-1	28	28
CTRL-072	76	F	Control	3	0	1	3252	3979	1.286	1490	26.7	77	1	28	26
CTRL-073	31	M	Control	1.3	0	1	4109	3486	1.362	1271	17	29	-2	27	30
CTRL-074	81	M	Control	4.5	0	1	3102	3052	1.368	1465	16.4	76	-5	29	26
CTRL-075	81	M	Control	1.3	0	1	3609	4022	1.361	1324	12.8	78	-3	29	27
CTRL-076	28	F	Control	1.8	1	0	3158	3432	1.643	1461	25	29	1	28	27
CTRL-077	63	M	Control	1.6	0	0	3440	3968	1.595	1238	17.9	62	-1	28	28
CTRL-078	33	F	Control	2.6	2	1	3545	3646	1.452	1220	29.2	37	4	28	27
CTRL-079	39	M	Control	3.8	1	0	3557	3363	1.636	1410	29.3	37	-2	27	28
CTRL-080	39	F	Control	1.1	0	1	3304	4019	1.521	1334	15.5	45	6	28	26

## Sheet: Medications_Exposures
StudyID	Cohort	Beta_Blocker	Statin	Glucocorticoid	PPI	NSAID_Regular	Metformin	SSRI_SNRI	Benzodiazepine	Exog_Melatonin_Ever	Antibiotic_3mo	OCP_HRT	Shift_Work_Ever	Shift_Work_Current	Night_Shift_Freq_perMo	Screen_Time_Evening_h	Blackout_Curtains	Caffeine_Daily_mg	Alcohol_Units_perWk	Smoking_PackYrs
IPM-2005-001	Patient	No	Yes	No	Yes	No	No	No	No	No	No	No	Yes	No	8	3.5	No	234	4.5	0
IPM-2005-002	Patient	No	No	No	Yes	No	No	No	No	No	No	N/A	Yes	Yes	11	3.1	Yes	62	4.5	0
IPM-2005-003	Patient	No	No	No	No	No	Yes	No	No	No	No	N/A	Yes	Yes	10	4.7	Yes	370	4.9	0
IPM-2005-004	Patient	Yes	No	No	No	Yes	No	No	No	No	No	No	Yes	Yes	5	1.1	No	358	7.4	0
IPM-2005-005	Patient	Yes	No	No	No	Yes	No	No	No	No	No	N/A	No	No	0	2.3	No	423	5.6	0
IPM-2005-006	Patient	No	No	No	No	No	No	No	No	No	Yes	No	Yes	No	9	4.2	No	365	14.4	0
IPM-2005-007	Patient	No	No	No	No	No	No	No	No	No	Yes	No	Yes	No	11	4.3	No	305	0	0
IPM-2005-008	Patient	No	Yes	No	No	No	Yes	No	No	No	No	No	No	No	0	3.6	No	310	8	0
IPM-2005-009	Patient	No	Yes	No	No	No	No	No	No	No	Yes	N/A	Yes	No	10	1.1	No	230	10.8	0
IPM-2005-010	Patient	Yes	No	No	Yes	No	No	No	No	No	No	N/A	No	No	0	3.9	No	274	7.6	0
IPM-2006-011	Patient	No	No	No	No	No	No	No	No	No	No	No	No	No	0	4.3	No	324	5.6	0
IPM-2006-012	Patient	No	Yes	No	No	No	No	No	No	No	No	No	No	No	0	2.9	No	307	3.9	3.8
IPM-2006-013	Patient	No	No	No	No	No	No	No	No	No	No	N/A	No	No	0	5.7	No	89	0	0
IPM-2006-014	Patient	No	No	No	No	No	No	No	No	No	No	No	Yes	No	11	4.3	No	256	8.8	0
IPM-2006-015	Patient	No	No	No	No	No	No	No	No	No	Yes	N/A	No	No	0	5.7	No	211	0	0
IPM-2006-016	Patient	No	Yes	No	No	No	No	No	No	No	No	No	Yes	No	7	5.4	No	133	1.8	0
IPM-2006-017	Patient	No	No	No	No	No	No	No	No	No	No	No	Yes	No	8	4.8	No	382	2.4	0
IPM-2006-018	Patient	No	No	No	No	No	No	No	No	No	No	No	Yes	No	10	5	Yes	278	4.1	10.9
IPM-2006-019	Patient	No	Yes	No	No	No	No	No	No	No	Yes	N/A	No	No	0	4.9	No	541	3.3	0
IPM-2006-020	Patient	Yes	No	No	No	No	No	No	No	No	No	N/A	No	No	0	3.4	No	384	8.1	0
IPM-2007-021	Patient	No	No	No	No	No	No	No	No	No	No	N/A	No	No	0	5.6	No	267	3.3	0
IPM-2007-022	Patient	No	No	No	No	No	Yes	No	No	No	No	N/A	Yes	Yes	9	2.8	No	445	2.7	0
IPM-2007-023	Patient	No	No	No	No	No	No	No	No	No	No	N/A	Yes	No	8	5.4	No	204	9.7	6.9
IPM-2007-024	Patient	No	Yes	Yes	No	No	No	No	No	No	No	No	Yes	No	8	1.9	No	295	2.3	0
IPM-2007-025	Patient	No	No	No	No	No	No	No	No	No	No	N/A	No	No	0	3.4	No	309	0	0
IPM-2007-026	Patient	No	No	No	No	No	No	No	No	No	No	No	No	No	0	3.3	No	438	0	0
IPM-2007-027	Patient	No	Yes	No	No	Yes	No	No	No	No	Yes	No	No	No	0	4.4	No	444	2.5	0
IPM-2007-028	Patient	No	No	No	No	No	No	No	No	No	No	N/A	No	No	0	5.6	No	197	7.3	0
IPM-2007-029	Patient	No	No	No	No	No	No	No	No	No	No	N/A	No	No	0	2.8	No	243	2.2	0
IPM-2007-030	Patient	No	No	No	No	No	No	No	No	No	No	N/A	No	No	0	4.2	Yes	381	4.9	0
IPM-2008-031	Patient	No	No	No	No	No	No	No	No	No	Yes	No	No	No	0	1.3	No	328	7.2	0
IPM-2008-032	Patient	No	No	No	No	No	No	No	No	No	No	No	Yes	No	7	2.9	No	150	16.4	0
IPM-2008-033	Patient	No	No	No	No	No	No	No	No	No	No	N/A	No	No	0	1.4	No	211	10.6	0
IPM-2008-034	Patient	No	No	No	Yes	Yes	Yes	No	No	No	No	N/A	No	No	0	4.6	No	385	1.9	2.4
IPM-2008-035	Patient	Yes	No	No	No	No	No	No	No	No	No	Yes	Yes	No	11	2	No	234	9.1	0
IPM-2008-036	Patient	Yes	No	No	Yes	No	No	No	No	No	No	N/A	No	No	0	1.3	No	22	3.1	0
IPM-2008-037	Patient	No	No	No	No	No	Yes	No	No	No	No	Yes	No	No	0	4.5	No	310	9.3	0
IPM-2008-038	Patient	Yes	No	No	No	No	No	No	No	No	No	Yes	Yes	Yes	8	1.6	No	186	0.9	23.8
IPM-2008-039	Patient	No	No	No	No	No	No	No	No	No	Yes	No	Yes	Yes	11	7.5	Yes	18	11.8	3.3
IPM-2008-040	Patient	No	No	No	No	No	No	No	No	No	No	No	Yes	No	7	4.1	No	229	12.8	0
IPM-2009-041	Patient	No	No	No	Yes	No	No	No	No	No	No	N/A	Yes	No	9	5.5	No	164	10.6	0
IPM-2009-042	Patient	No	Yes	No	No	No	No	No	No	No	No	N/A	No	No	0	3.7	No	201	4.2	0
IPM-2009-043	Patient	No	Yes	No	No	No	No	No	No	No	No	N/A	Yes	Yes	5	2.2	No	537	6.7	3
IPM-2009-044	Patient	No	No	No	Yes	No	No	No	No	No	Yes	No	No	No	0	1.7	No	268	8.8	0
IPM-2009-045	Patient	Yes	No	No	No	No	No	No	No	No	Yes	N/A	No	No	0	3.4	No	273	7.2	0
IPM-2009-046	Patient	Yes	No	No	No	Yes	No	No	No	No	No	No	No	No	0	3.8	No	364	8.7	0
IPM-2009-047	Patient	No	No	No	No	No	No	No	No	No	No	N/A	Yes	Yes	5	0	No	282	0	0
IPM-2009-048	Patient	No	No	No	Yes	No	No	No	No	No	No	N/A	No	No	0	1.5	No	119	0.2	0
IPM-2009-049	Patient	No	No	No	No	No	No	No	No	No	No	No	No	No	0	2.4	No	221	8.4	0
IPM-2009-050	Patient	No	No	No	No	No	No	No	No	No	Yes	N/A	Yes	No	8	3.5	No	180	2.8	0
IPM-2010-051	Patient	No	Yes	No	Yes	No	No	No	No	No	No	Yes	No	No	0	1.9	No	444	7.6	0
IPM-2010-052	Patient	No	Yes	No	No	No	No	No	No	No	No	N/A	No	No	0	6.2	No	191	12.4	0
IPM-2010-053	Patient	No	No	No	No	Yes	No	No	No	No	No	N/A	Yes	Yes	9	2.2	No	510	4.6	0
IPM-2010-054	Patient	No	Yes	No	No	No	No	No	No	No	No	No	Yes	No	8	2.8	No	108	5.7	0
IPM-2010-055	Patient	No	No	No	No	No	No	No	No	No	No	No	Yes	No	11	2.5	Yes	110	5.8	0
IPM-2010-056	Patient	No	No	No	No	No	No	No	No	No	No	N/A	Yes	Yes	6	1.5	No	94	4.9	0
IPM-2010-057	Patient	No	Yes	No	No	Yes	No	No	No	No	No	N/A	No	No	0	1.3	No	427	0	0
IPM-2010-058	Patient	No	No	No	No	No	No	No	No	No	No	N/A	No	No	0	2.8	No	347	6.9	0
IPM-2010-059	Patient	Yes	No	Yes	No	Yes	No	No	No	No	Yes	N/A	Yes	No	7	0.8	Yes	307	7.6	0
IPM-2010-060	Patient	No	No	No	No	No	No	No	No	No	No	N/A	Yes	No	6	2.4	No	201	1	0
IPM-2011-061	Patient	Yes	No	No	No	No	No	No	No	No	No	N/A	Yes	Yes	9	2.1	No	248	0.9	0
IPM-2011-062	Patient	No	No	No	No	No	No	No	No	No	No	No	No	No	0	4.4	No	217	6.1	0
IPM-2011-063	Patient	No	No	No	No	No	No	No	No	No	Yes	Yes	Yes	No	7	4	Yes	83	0	0
IPM-2011-064	Patient	No	No	No	No	No	No	No	No	No	No	N/A	No	No	0	6.8	No	183	3.2	0
IPM-2011-065	Patient	No	No	No	No	No	No	No	No	No	No	No	No	No	0	4	No	321	9.4	0
IPM-2011-066	Patient	No	Yes	No	No	No	No	No	No	No	Yes	No	No	No	0	4.5	No	106	11.3	10.7
IPM-2011-067	Patient	No	No	No	No	No	No	No	No	No	No	N/A	Yes	No	7	3.7	No	156	5.5	0
IPM-2011-068	Patient	No	No	No	No	No	No	No	No	No	No	No	No	No	0	0.6	No	149	7	0
IPM-2011-069	Patient	Yes	No	No	No	Yes	Yes	No	No	No	No	No	No	No	0	1.8	No	214	7.6	1.8
IPM-2011-070	Patient	No	No	No	No	No	No	No	No	No	Yes	N/A	No	No	0	4.4	No	305	7.3	16.7
IPM-2012-071	Patient	No	No	No	No	No	No	No	No	No	No	N/A	No	No	0	3.6	No	464	9.6	0
IPM-2012-072	Patient	No	No	No	No	Yes	No	No	No	No	No	N/A	No	No	0	2.5	No	435	6.5	0
IPM-2012-073	Patient	No	No	No	No	No	No	No	No	No	No	N/A	No	No	0	2.6	No	313	10.5	10.2
IPM-2012-074	Patient	Yes	No	No	No	No	Yes	No	No	No	No	N/A	No	No	0	5.8	No	410	7.7	0
IPM-2012-075	Patient	No	No	No	Yes	No	No	No	No	No	Yes	No	Yes	No	7	6.3	No	383	0	0
IPM-2012-076	Patient	No	Yes	No	No	No	No	No	No	No	No	N/A	No	No	0	4.1	No	441	0	0
IPM-2012-077	Patient	No	No	Yes	No	No	No	No	No	No	No	No	Yes	No	7	3.1	Yes	400	6.9	0
IPM-2012-078	Patient	No	Yes	No	No	No	No	No	No	No	No	No	No	No	0	3.7	No	346	9.1	0
IPM-2012-079	Patient	Yes	No	Yes	Yes	No	No	No	No	No	No	No	Yes	No	11	1.9	No	248	5.2	16.6
IPM-2012-080	Patient	No	No	No	No	No	No	No	No	No	Yes	No	No	No	0	3.9	No	201	0.8	0
IPM-2013-081	Patient	No	Yes	No	No	No	No	No	No	No	No	N/A	No	No	0	4.1	No	223	8.8	0
IPM-2013-082	Patient	No	No	No	Yes	No	No	No	No	No	No	N/A	Yes	No	10	5.7	No	269	0	0
IPM-2013-083	Patient	No	No	No	No	No	Yes	No	No	No	No	No	Yes	No	11	2	No	511	0.9	9
IPM-2013-084	Patient	No	Yes	No	No	No	No	No	No	No	No	N/A	No	No	0	3.7	Yes	281	9	0
IPM-2013-085	Patient	No	Yes	No	No	Yes	No	No	No	No	No	No	No	No	0	5.9	No	181	4.5	0
IPM-2013-086	Patient	No	No	No	No	No	No	No	No	No	No	No	No	No	0	1.2	No	405	14.3	0
IPM-2013-087	Patient	No	Yes	No	Yes	No	No	No	No	No	No	N/A	Yes	No	9	3.3	No	570	3.3	0
IPM-2013-088	Patient	No	No	Yes	No	No	No	No	No	No	No	No	No	No	0	3.8	No	451	3	0
IPM-2013-089	Patient	No	No	No	No	Yes	No	No	No	No	No	No	No	No	0	1.3	No	86	15.1	0
IPM-2013-090	Patient	No	No	No	Yes	No	No	No	No	No	No	N/A	No	No	0	2.5	No	257	0	0
IPM-2014-091	Patient	No	No	No	Yes	No	No	No	No	No	No	N/A	No	No	0	4.5	Yes	186	2.8	0
IPM-2014-092	Patient	Yes	No	No	No	No	No	No	No	No	No	N/A	No	No	0	3.6	Yes	152	4.3	0
IPM-2014-093	Patient	No	Yes	No	No	No	No	No	No	No	No	N/A	Yes	Yes	12	4.5	No	68	9	0
IPM-2014-094	Patient	No	No	No	No	No	No	No	No	No	No	No	Yes	No	8	4.8	No	182	6.2	0
IPM-2014-095	Patient	No	Yes	No	No	No	No	No	No	No	No	N/A	Yes	Yes	11	2.4	No	286	5.1	0
IPM-2014-096	Patient	No	Yes	No	No	No	No	No	No	No	No	No	No	No	0	4.4	Yes	342	3.5	5.7
IPM-2014-097	Patient	No	No	Yes	No	No	No	No	No	No	No	No	Yes	Yes	8	4.5	Yes	207	2.5	0
IPM-2014-098	Patient	No	No	No	No	No	No	No	No	No	No	No	No	No	0	1.5	No	369	5.2	0
IPM-2014-099	Patient	Yes	Yes	No	Yes	No	No	No	No	No	Yes	Yes	No	No	0	2.9	No	129	5	0
IPM-2014-100	Patient	No	No	No	No	Yes	No	No	No	No	Yes	N/A	No	No	0	0	No	260	5.5	0
IPM-2015-101	Patient	No	Yes	No	No	No	Yes	No	No	No	No	No	No	No	0	3.5	No	92	6.3	0
IPM-2015-102	Patient	No	No	Yes	No	No	No	No	No	No	No	No	No	No	0	1.7	No	182	8.6	0
IPM-2015-103	Patient	No	No	Yes	No	Yes	No	No	No	No	No	N/A	No	No	0	6	Yes	286	1.3	0
IPM-2015-104	Patient	No	Yes	No	No	No	No	No	No	No	No	N/A	No	No	0	3.5	No	392	8.2	0
IPM-2015-105	Patient	No	Yes	No	No	No	Yes	No	No	No	No	N/A	No	No	0	7	No	194	6.4	0
IPM-2015-106	Patient	No	No	No	Yes	No	No	No	No	No	No	Yes	No	No	0	5.4	No	458	0	0
IPM-2015-107	Patient	No	No	No	No	No	No	No	No	No	No	No	No	No	0	3.2	No	458	19.1	12.3
IPM-2015-108	Patient	No	No	No	No	No	Yes	No	No	No	No	No	No	No	0	2.7	No	158	15.8	12.5
IPM-2015-109	Patient	No	No	No	No	No	No	No	No	No	No	N/A	Yes	No	11	2	No	201	2.6	0
IPM-2015-110	Patient	No	Yes	Yes	No	No	No	No	No	No	Yes	No	No	No	0	2	No	397	0	0
IPM-2016-111	Patient	Yes	Yes	No	No	No	Yes	No	No	No	Yes	No	Yes	Yes	11	1.4	No	335	12	8.3
IPM-2016-112	Patient	No	No	No	Yes	No	No	No	No	No	No	N/A	No	No	0	3	No	303	5.5	16.7
IPM-2016-113	Patient	Yes	Yes	No	No	No	No	No	No	No	No	N/A	No	No	0	3.6	No	214	10.2	0
IPM-2016-114	Patient	No	No	No	No	No	No	No	No	No	No	No	No	No	0	4.9	No	119	12.6	0
IPM-2016-115	Patient	No	No	No	No	No	No	No	No	No	No	Yes	No	No	0	3.7	No	313	10	0
IPM-2016-116	Patient	No	No	No	Yes	No	Yes	No	No	No	No	No	Yes	No	11	1.7	No	192	14	0
IPM-2016-117	Patient	No	Yes	No	No	No	No	No	No	No	No	No	No	No	0	2.2	No	348	0.5	0
IPM-2016-118	Patient	No	No	Yes	No	No	No	No	No	No	No	N/A	Yes	No	7	4.9	No	440	5.8	0
IPM-2016-119	Patient	Yes	No	No	No	No	Yes	No	No	No	No	Yes	No	No	0	3.6	No	136	10	0
IPM-2016-120	Patient	No	No	No	Yes	No	No	No	No	No	No	No	Yes	No	11	2.5	No	466	8.6	0
IPM-2017-121	Patient	No	Yes	No	No	No	No	No	No	No	No	No	No	No	0	3.8	No	183	0	0
IPM-2017-122	Patient	No	No	No	No	Yes	No	No	No	No	Yes	Yes	No	No	0	2.8	No	225	3.7	0
IPM-2017-123	Patient	No	No	No	No	No	No	No	No	No	Yes	N/A	No	No	0	4.4	No	463	10.5	0
IPM-2017-124	Patient	Yes	No	No	No	No	Yes	No	No	No	No	N/A	No	No	0	2.4	No	344	2.9	0
IPM-2017-125	Patient	Yes	Yes	No	No	No	No	No	No	No	Yes	Yes	No	No	0	0.6	No	270	11.3	0
IPM-2017-126	Patient	No	No	No	No	No	No	No	No	No	Yes	Yes	No	No	0	2.7	No	379	2	0
IPM-2017-127	Patient	No	Yes	No	No	Yes	Yes	No	No	No	No	N/A	No	No	0	4.2	Yes	250	12.5	0
IPM-2017-128	Patient	Yes	No	No	No	No	No	No	No	No	No	No	No	No	0	2.8	No	214	12.3	0
IPM-2017-129	Patient	No	Yes	No	Yes	No	No	No	No	No	No	N/A	No	No	0	2.4	No	305	2.5	0
IPM-2017-130	Patient	No	No	No	No	Yes	No	No	No	No	No	N/A	No	No	0	4.5	No	435	2	0
IPM-2018-131	Patient	No	No	No	No	No	No	No	No	No	No	No	No	No	0	4	No	356	5.8	0
IPM-2018-132	Patient	No	No	No	No	No	No	No	No	No	No	No	No	No	0	5.3	No	462	1.1	0
IPM-2018-133	Patient	No	No	No	No	No	No	No	No	No	No	N/A	Yes	Yes	10	4.9	No	240	7.3	0
IPM-2018-134	Patient	No	No	No	No	No	No	No	No	No	No	N/A	Yes	No	8	3.6	No	316	14.8	0
IPM-2018-135	Patient	No	No	No	Yes	Yes	No	No	No	No	Yes	N/A	No	No	0	2.3	No	87	0	19.5
IPM-2018-136	Patient	No	No	No	No	Yes	No	No	No	No	No	Yes	No	No	0	2.6	No	443	5.2	0
IPM-2018-137	Patient	Yes	No	No	No	No	No	No	No	No	No	No	No	No	0	1.8	No	520	11.5	0
IPM-2018-138	Patient	No	No	No	No	Yes	No	No	No	No	No	No	No	No	0	2.9	No	399	5.8	10.1
IPM-2018-139	Patient	No	No	No	No	Yes	No	No	No	No	No	No	No	No	0	5.7	No	97	3.5	0
IPM-2018-140	Patient	Yes	No	No	No	No	No	No	No	No	No	No	No	No	0	3.2	Yes	320	0	0
IPM-2019-141	Patient	No	No	No	No	No	No	No	No	No	Yes	No	Yes	No	7	4.5	Yes	430	0.2	0
IPM-2019-142	Patient	No	No	No	No	No	Yes	No	No	No	No	No	No	No	0	5.8	Yes	0	12	0
IPM-2019-143	Patient	No	No	No	No	No	No	No	No	No	No	No	No	No	0	3.9	No	294	4.4	22
IPM-2019-144	Patient	No	No	No	No	No	No	No	No	No	No	No	Yes	No	7	4.2	No	108	2.9	0
IPM-2019-145	Patient	No	No	No	No	No	No	No	No	No	No	N/A	No	No	0	3.2	No	329	5.2	0
IPM-2019-146	Patient	No	No	No	No	Yes	No	No	No	No	No	No	No	No	0	3.4	Yes	284	0	0
IPM-2019-147	Patient	No	No	No	No	No	No	No	No	No	Yes	No	No	No	0	4	No	377	11.6	0
IPM-2019-148	Patient	No	No	Yes	No	Yes	No	No	No	No	Yes	No	No	No	0	5.8	No	329	12	6.6
IPM-2019-149	Patient	No	No	No	No	No	No	No	No	No	No	N/A	No	No	0	1.2	No	395	8.7	0
IPM-2019-150	Patient	No	No	No	Yes	No	No	No	No	No	Yes	N/A	Yes	No	4	1	No	283	0	13.6
IPM-2020-151	Patient	No	No	No	No	No	No	No	No	No	No	No	Yes	No	7	6.3	Yes	288	11	0
IPM-2020-152	Patient	No	No	Yes	No	No	No	No	No	No	No	No	Yes	No	4	3.6	No	318	0	0
IPM-2020-153	Patient	No	No	Yes	No	No	No	No	No	No	No	No	No	No	0	0.9	No	209	7.1	0
IPM-2020-154	Patient	No	No	No	No	No	No	No	No	No	No	No	No	No	0	2.2	No	237	15.4	0
IPM-2020-155	Patient	No	No	No	No	No	Yes	No	No	No	No	N/A	No	No	0	0.6	No	189	14.3	0
IPM-2020-156	Patient	No	No	No	No	No	No	No	No	No	No	No	No	No	0	3.1	Yes	195	10.8	0
IPM-2020-157	Patient	No	No	No	No	No	Yes	No	No	No	No	No	No	No	0	3.3	No	238	6.1	1.1
IPM-2020-158	Patient	No	No	Yes	Yes	No	No	No	No	No	No	No	Yes	No	5	1.8	No	319	5.1	0
IPM-2020-159	Patient	No	Yes	No	No	No	No	No	No	No	No	N/A	No	No	0	5.6	No	292	9.3	0
IPM-2020-160	Patient	No	No	No	No	No	No	No	No	No	No	N/A	No	No	0	3.8	No	363	1.5	0
IPM-2021-161	Patient	No	No	Yes	No	No	Yes	No	No	No	No	N/A	No	No	0	3.5	No	272	1.8	14.1
IPM-2021-162	Patient	No	No	No	No	No	No	No	No	No	No	No	No	No	0	0.4	No	441	0	0
IPM-2021-163	Patient	No	No	No	No	No	No	No	No	No	No	N/A	No	No	0	3	No	392	0	10
IPM-2021-164	Patient	No	Yes	Yes	Yes	No	Yes	No	No	No	Yes	No	No	No	0	3.6	Yes	319	3.5	0
IPM-2021-165	Patient	No	No	No	Yes	No	No	No	No	No	Yes	N/A	No	No	0	2.5	No	91	4.7	0
IPM-2021-166	Patient	No	No	No	No	No	No	No	No	No	No	N/A	Yes	Yes	6	4.5	No	268	0	9.5
IPM-2021-167	Patient	No	No	No	No	No	No	No	No	No	Yes	N/A	No	No	0	3.6	Yes	333	6.5	0
IPM-2021-168	Patient	No	No	No	No	Yes	No	No	No	No	No	No	No	No	0	4.2	No	258	6.2	0
IPM-2021-169	Patient	No	Yes	No	No	No	No	No	No	No	No	N/A	Yes	No	10	2.6	No	401	0	0
IPM-2021-170	Patient	No	Yes	No	Yes	No	No	No	No	No	No	No	No	No	0	2.5	No	184	1.7	0
IPM-2022-171	Patient	No	No	No	No	No	No	No	No	No	Yes	N/A	Yes	Yes	8	2.1	No	178	4.1	0
IPM-2022-172	Patient	No	No	No	No	No	No	No	No	No	No	No	Yes	No	9	5	No	555	11.3	0
IPM-2022-173	Patient	No	No	No	No	No	Yes	No	No	No	No	No	No	No	0	2.5	Yes	403	4	0
IPM-2022-174	Patient	No	Yes	No	No	No	Yes	No	No	No	Yes	No	No	No	0	2.5	No	267	0	5.4
IPM-2022-175	Patient	Yes	No	No	No	No	Yes	No	No	No	No	N/A	No	No	0	1.5	No	366	1.1	0
IPM-2022-176	Patient	No	No	No	No	No	No	No	No	No	Yes	No	Yes	Yes	4	1.5	No	304	1.9	0
IPM-2022-177	Patient	No	No	No	No	No	No	No	No	No	Yes	No	No	No	0	3.6	No	409	12.8	0
IPM-2022-178	Patient	No	No	No	No	No	No	No	No	No	No	N/A	No	No	0	0	Yes	179	3.7	0
IPM-2022-179	Patient	No	No	No	No	No	No	No	No	No	No	N/A	No	No	0	3.8	No	81	0.5	7.6
CTRL-001	Control	No	No	No	No	Yes	No	No	No	No	No	No	No	No	0	1.9	No	215	4.9	5.1
CTRL-002	Control	No	No	No	No	No	No	No	No	No	No	No	No	No	0	2	Yes	185	5.6	0
CTRL-003	Control	No	No	No	No	No	No	No	No	No	No	Yes	No	No	0	0	No	326	0	0
CTRL-004	Control	No	No	No	No	No	No	No	No	No	No	N/A	No	No	0	0.6	No	158	5.7	0
CTRL-005	Control	No	No	No	No	No	No	No	No	No	No	N/A	No	No	0	0	No	177	6	0
CTRL-006	Control	No	No	No	No	No	No	No	No	No	No	No	No	No	0	2.9	No	113	2.5	0
CTRL-007	Control	No	No	No	No	No	No	No	No	No	No	No	Yes	No	0	1.4	No	81	0.7	0
CTRL-008	Control	Yes	Yes	No	No	Yes	No	No	No	No	No	N/A	No	No	0	2.3	No	192	5.1	0
CTRL-009	Control	No	No	No	No	No	No	No	No	No	No	No	No	No	0	2	Yes	246	6.3	0
CTRL-010	Control	No	No	No	No	Yes	No	No	No	No	No	N/A	No	No	0	0	No	98	2.8	0
CTRL-011	Control	No	No	No	No	No	No	No	No	No	No	N/A	No	No	0	1.8	Yes	116	6.4	0
CTRL-012	Control	No	No	No	No	No	No	No	No	No	No	N/A	No	No	0	4	No	197	3.8	0
CTRL-013	Control	No	No	No	No	No	No	No	No	No	No	N/A	No	No	0	2.7	No	2	3.6	0
CTRL-014	Control	No	No	No	No	No	No	No	No	No	No	N/A	No	No	0	2.9	No	118	0	0
CTRL-015	Control	No	No	No	No	No	No	No	No	No	No	No	No	No	0	1.6	Yes	174	0.6	14.7
CTRL-016	Control	No	No	No	No	Yes	No	No	No	No	No	N/A	No	No	0	1.3	No	70	3.2	0
CTRL-017	Control	No	No	No	No	No	No	No	No	No	No	N/A	No	No	0	2.8	Yes	181	5.1	0
CTRL-018	Control	No	No	No	No	No	No	No	No	No	Yes	No	No	No	0	0.8	Yes	321	5.3	0
CTRL-019	Control	No	No	No	No	No	No	No	No	No	No	N/A	No	No	0	3	No	214	6.1	0
CTRL-020	Control	No	No	No	No	No	No	No	No	No	No	N/A	No	No	0	0.8	No	133	7.8	0
CTRL-021	Control	No	No	No	No	No	No	No	No	No	No	Yes	No	No	0	3.5	No	71	4.3	0
CTRL-022	Control	No	No	No	No	No	No	No	No	No	No	No	No	No	0	1.3	No	113	4.4	0
CTRL-023	Control	No	No	No	No	No	No	No	No	No	No	N/A	No	No	0	3.1	No	222	2.5	0
CTRL-024	Control	No	No	No	No	No	No	No	No	No	No	N/A	No	No	0	2.4	Yes	145	4.8	0
CTRL-025	Control	No	No	No	No	No	No	No	No	No	No	N/A	No	No	0	3.3	No	0	6.1	0
CTRL-026	Control	Yes	No	No	No	Yes	No	No	No	No	No	No	No	No	0	0.1	Yes	296	1.5	0
CTRL-027	Control	No	No	No	No	No	No	No	No	No	No	No	Yes	No	0	0.5	No	246	4.7	0
CTRL-028	Control	Yes	No	No	No	No	No	No	No	No	No	No	No	No	0	0.7	Yes	60	2.9	0
CTRL-029	Control	No	No	No	Yes	No	No	No	No	No	No	N/A	No	No	0	0.5	Yes	79	3.9	0
CTRL-030	Control	No	No	No	No	No	No	No	No	No	No	N/A	No	No	0	2.3	No	321	3	3.9
CTRL-031	Control	No	No	No	No	No	No	No	No	No	No	N/A	No	No	0	4	Yes	67	7.3	0
CTRL-032	Control	No	No	No	No	No	No	No	No	No	No	N/A	No	No	0	3	No	261	7.6	0
CTRL-033	Control	No	No	No	No	No	Yes	No	No	No	No	N/A	No	No	0	2.1	No	124	7	0
CTRL-034	Control	No	No	No	No	No	No	No	No	No	No	No	No	No	0	3	Yes	285	3.6	0
CTRL-035	Control	Yes	No	No	No	No	No	No	No	No	No	No	No	No	0	1	No	198	6.5	0
CTRL-036	Control	Yes	No	No	Yes	No	No	No	No	No	No	No	No	No	0	2.9	No	139	4.5	0
CTRL-037	Control	No	No	No	No	No	No	No	No	No	No	Yes	No	No	0	0.4	No	273	1	7.5
CTRL-038	Control	No	No	No	No	No	No	No	No	No	No	No	No	No	0	0.5	Yes	277	4.5	0
CTRL-039	Control	No	No	No	No	No	No	No	No	No	No	No	Yes	No	0	0.9	Yes	245	1.6	7.3
CTRL-040	Control	No	No	No	No	No	No	No	No	No	No	N/A	No	No	0	1.5	No	16	0.4	0.8
CTRL-041	Control	No	No	No	No	No	No	No	No	No	No	N/A	No	No	0	3.3	No	265	8.7	12.3
CTRL-042	Control	No	No	No	No	No	No	No	No	No	No	No	No	No	0	1.2	Yes	162	2.2	0
CTRL-043	Control	Yes	Yes	No	No	No	No	No	No	No	No	Yes	No	No	0	1.1	No	5	3.5	0
CTRL-044	Control	No	No	No	No	No	No	No	No	No	No	No	No	No	0	0.4	Yes	176	10.3	0
CTRL-045	Control	No	Yes	No	No	No	No	No	No	No	No	No	Yes	No	0	1.2	No	198	6.4	0
CTRL-046	Control	No	No	No	No	No	No	No	No	No	No	N/A	No	No	0	2.1	No	207	2.3	0
CTRL-047	Control	No	No	No	No	Yes	No	No	No	No	No	N/A	Yes	No	0	1.5	Yes	88	6.2	0
CTRL-048	Control	No	No	No	No	No	No	No	No	No	No	N/A	No	No	0	0	Yes	272	0	0
CTRL-049	Control	Yes	No	No	No	No	No	No	No	No	No	N/A	No	No	0	2.9	No	146	0	0
CTRL-050	Control	No	No	No	No	No	No	No	No	No	No	N/A	No	No	0	2.4	Yes	268	2.1	0
CTRL-051	Control	No	No	No	No	No	No	No	No	No	No	No	Yes	No	0	2.6	Yes	0	0	0
CTRL-052	Control	No	No	No	No	No	No	No	No	No	No	No	No	No	0	3.2	Yes	158	0	0
CTRL-053	Control	No	No	No	No	No	No	No	No	No	No	No	Yes	No	0	1	Yes	92	3	0
CTRL-054	Control	No	No	No	No	No	No	No	No	No	No	No	No	No	0	1.4	Yes	196	3.3	10.7
CTRL-055	Control	No	No	No	No	No	No	No	No	No	No	No	No	No	0	2.3	No	223	7.2	1.1
CTRL-056	Control	No	No	No	No	No	No	No	No	No	No	N/A	No	No	0	0.4	No	294	3.9	4
CTRL-057	Control	No	No	No	No	No	No	No	No	No	No	No	No	No	0	1.1	Yes	121	6.2	0
CTRL-058	Control	No	No	No	No	No	No	No	No	No	No	No	Yes	No	0	2.9	Yes	254	6	0
CTRL-059	Control	No	No	No	No	No	No	No	No	No	Yes	No	No	No	0	2.4	No	192	2.9	0
CTRL-060	Control	No	No	No	No	No	Yes	No	No	No	No	Yes	No	No	0	3.1	Yes	144	4.7	0
CTRL-061	Control	No	No	No	No	No	No	No	No	No	No	No	No	No	0	0.9	No	117	2.7	0
CTRL-062	Control	No	No	No	No	No	No	No	No	No	No	N/A	No	No	0	0.9	Yes	255	0	0
CTRL-063	Control	No	No	No	No	No	No	No	No	No	No	No	No	No	0	1.9	No	192	0	0
CTRL-064	Control	No	No	No	No	No	No	No	No	No	No	Yes	No	No	0	1.3	Yes	204	4.9	0
CTRL-065	Control	No	No	No	No	No	No	No	No	No	Yes	No	No	No	0	1.6	Yes	244	3.2	3.3
CTRL-066	Control	No	No	No	No	No	No	No	No	No	No	No	No	No	0	2.1	No	268	1.3	0
CTRL-067	Control	No	No	No	No	No	No	No	No	No	No	N/A	No	No	0	1.3	Yes	116	2.4	0
CTRL-068	Control	No	No	No	No	No	No	No	No	No	Yes	N/A	No	No	0	3.4	No	234	0	0
CTRL-069	Control	No	No	No	No	No	No	No	No	No	No	No	No	No	0	1.1	Yes	215	0.6	0
CTRL-070	Control	No	No	No	No	No	No	No	No	No	No	N/A	No	No	0	3.3	Yes	121	6.6	0
CTRL-071	Control	No	No	No	No	No	No	No	No	No	No	No	No	No	0	3.2	Yes	110	0.7	0
CTRL-072	Control	No	No	No	No	No	No	No	No	No	No	No	No	No	0	1.5	No	76	3.9	2.1
CTRL-073	Control	Yes	No	No	No	No	No	No	No	No	No	Yes	No	No	0	2.2	No	312	6.1	0
CTRL-074	Control	No	No	No	No	No	No	No	No	No	No	No	Yes	No	0	2.3	Yes	0	4.9	0
CTRL-075	Control	No	No	No	No	No	No	No	No	No	No	No	No	No	0	3.7	No	0	5.7	0
CTRL-076	Control	Yes	Yes	No	No	No	No	No	No	No	No	No	No	No	0	1.6	No	99	6.1	0
CTRL-077	Control	No	No	No	No	No	No	No	No	No	No	N/A	No	No	0	3.7	Yes	253	2.3	0
CTRL-078	Control	No	Yes	No	No	No	No	No	No	No	No	No	No	No	0	0.8	Yes	193	6.3	0
CTRL-079	Control	No	No	No	No	No	No	No	No	No	No	No	No	No	0	1.4	No	152	12.5	0
CTRL-080	Control	No	No	No	No	No	No	No	No	No	Yes	N/A	No	No	0	3	No	289	0	0
CTRL-081	Control	No	No	No	No	No	No	No	No	No	No	No	Yes	No	0	1	Yes	187	0.3	0
CTRL-082	Control	No	No	No	No	No	No	No	No	No	No	N/A	Yes	No	0	3.6	No	313	1.8	0
CTRL-083	Control	No	No	No	No	Yes	No	No	No	No	No	N/A	No	No	0	3.8	Yes	179	11.8	0
CTRL-084	Control	No	No	No	No	No	No	No	No	No	No	N/A	No	No	0	2	No	234	8	0
CTRL-085	Control	No	No	No	No	No	No	No	No	No	No	N/A	No	No	0	3.2	Yes	228	3	0
CTRL-086	Control	No	Yes	No	No	No	No	No	No	No	No	N/A	No	No	0	2.4	No	102	4	0
CTRL-087	Control	No	No	No	No	No	No	No	No	No	No	No	No	No	0	0.6	No	10	3.7	10.1
CTRL-088	Control	No	No	No	No	No	No	No	No	No	No	Yes	No	No	0	2.8	Yes	172	9.1	0
CTRL-089	Control	No	No	No	No	No	No	No	No	No	No	No	Yes	No	0	1.2	Yes	0	0	0
CTRL-090	Control	No	No	No	No	No	No	No	No	No	No	N/A	No	No	0	2.7	No	119	5	0
CTRL-091	Control	No	No	No	No	No	No	No	No	No	No	N/A	Yes	No	0	3.6	Yes	75	5	6.2
CTRL-092	Control	No	No	No	No	No	No	No	No	No	No	N/A	No	No	0	0.9	No	308	2.6	0
CTRL-093	Control	No	No	No	No	No	No	No	No	No	No	N/A	No	No	0	1.4	No	380	5.2	0
CTRL-094	Control	No	No	No	No	No	No	No	No	No	No	No	No	No	0	2.8	No	308	1.4	10.1
CTRL-095	Control	No	No	No	No	No	No	No	No	No	No	N/A	No	No	0	1.2	Yes	128	2.6	0
CTRL-096	Control	No	No	No	No	No	No	No	No	No	No	No	No	No	0	1.1	Yes	258	4.4	0
CTRL-097	Control	No	No	No	No	No	Yes	No	No	No	No	No	No	No	0	1.3	Yes	244	2.6	0
CTRL-098	Control	No	No	No	No	No	No	No	No	No	No	N/A	No	No	0	1.4	No	184	5	0
CTRL-099	Control	No	No	No	No	No	No	No	No	No	No	N/A	No	No	0	2.2	No	145	6.2	0
CTRL-100	Control	No	No	No	No	No	No	No	No	No	No	No	No	No	0	1.6	Yes	117	0	0
CTRL-101	Control	No	No	No	No	No	No	No	No	No	No	No	No	No	0	2.9	Yes	181	4.2	0
CTRL-102	Control	No	No	No	No	No	No	No	No	No	No	N/A	No	No	0	3	No	134	0	3.6
CTRL-103	Control	No	No	No	No	No	No	No	No	No	No	Yes	No	No	0	2.1	Yes	155	8.2	0
CTRL-104	Control	No	No	No	No	No	No	No	No	No	No	No	No	No	0	0	No	286	6	5.7
CTRL-105	Control	No	No	No	No	No	No	No	No	No	No	Yes	Yes	No	0	0	No	301	0.2	0
CTRL-106	Control	No	No	No	No	No	No	No	No	No	Yes	Yes	No	No	0	1.2	No	163	4.8	0
CTRL-107	Control	No	No	No	No	No	No	No	No	No	No	N/A	No	No	0	2.5	No	264	6.1	0

## Sheet: Variable_Dictionary
Variable_Name	Sheet	Description	Units	Type	Normal_Range	Assay/Method	LOD	CV%
StudyID	All	Unique patient identifier (de-identified)	—	String	—	—	—	—
Age	All	Age at enrollment	years	Integer	—	—	—	—
Sex	All	Biological sex	M/F	Categorical	—	Self-report	—	—
aMT6s_Day	Urine	6-Sulfatoxymelatonin, daytime fraction (06:00–18:00)	ng/mL	Continuous	1.5–4.0 (day)	ELISA (IBL International)	0.5 ng/mL	<10%
aMT6s_Night	Urine	6-Sulfatoxymelatonin, nighttime fraction (18:00–06:00)	ng/mL	Continuous	8.0–56.0 (night)	ELISA (IBL International)	0.5 ng/mL	<10%
Cortisol_Day	Urine	Urinary cortisol, daytime fraction (06:00–18:00)	μg/dL	Continuous	10–25 (day)	ECLIA (Roche)	0.036 μg/dL	<7%
Cortisol_Night	Urine	Urinary cortisol, nighttime fraction (18:00–06:00)	μg/dL	Continuous	2–8 (night)	ECLIA (Roche)	0.036 μg/dL	<7%
Melatonin_Day_pgmL	Plasma	Plasma melatonin, daytime (14:00–16:00)	pg/mL	Continuous	<10	High-sensitivity ELISA (IBL)	0.5 pg/mL	<10%
Melatonin_Night_pgmL	Plasma	Plasma melatonin, nighttime (02:00–04:00, dim red light)	pg/mL	Continuous	10–80	High-sensitivity ELISA (IBL)	0.5 pg/mL	<10%
Serotonin_ngmL	Plasma	Plasma serotonin	ng/mL	Continuous	40–80	ELISA	2.0 ng/mL	<12%
Kynurenic_Acid_ngmL	Plasma	Plasma kynurenic acid	ng/mL	Continuous	20–60	LC-MS/MS	0.5 ng/mL	<8%
Tryptophan_umolL	Plasma	Total plasma tryptophan	μmol/L	Continuous	45–75	LC-MS/MS	1.0 μmol/L	<6%
Urolithin_A_ngmL	Plasma	Plasma urolithin A	ng/mL	Continuous	>15 (producers)	LC-MS/MS	1.0 ng/mL	<10%
BNP_pgmL	Plasma	Brain natriuretic peptide	pg/mL	Continuous	<57.5	CMIA (Abbott ARCHITECT)	5.0 pg/mL	<6%
CD4_percent	Plasma	CD4+ T-lymphocyte percentage	%	Continuous	30–55	Flow cytometry (BD FACSCanto II)	—	<5%
CD8_percent	Plasma	CD8+ T-lymphocyte percentage	%	Continuous	15–35	Flow cytometry (BD FACSCanto II)	—	<5%
CD4_CD8_Ratio	Plasma	CD4+/CD8+ T-lymphocyte ratio	ratio	Continuous	1.5–2.5	Calculated	—	—
Shannon_Index	Microbiome	Shannon diversity index (16S rRNA)	index	Continuous	>4.0	16S rRNA V3-V4 sequencing	—	—
Gordonibacter_pct	Microbiome	Relative abundance of Gordonibacter spp.	%	Continuous	4–8	16S rRNA V3-V4	0.01%	—
Ellagibacter_pct	Microbiome	Relative abundance of Ellagibacter spp.	%	Continuous	2–6	16S rRNA V3-V4	0.01%	—
WMH_Volume_mL	MRI	White matter hyperintensity volume	mL	Continuous	Age-dependent	3T MRI, T2-FLAIR	—	—
DTI_ALPS_Index	MRI	Diffusion tensor imaging along perivascular space index	index	Continuous	>1.3	3T MRI, DTI sequence	—	—
Brain_Age_Gap_yrs	MRI	Predicted brain age minus chronological age	years	Continuous	±3	Machine learning model	—	—
MMSE_Score	MRI	Mini-Mental State Examination	score	Integer	24–30	Standardized administration	—	—
MoCA_Score	MRI	Montreal Cognitive Assessment	score	Integer	≥26	Standardized administration	—	—
FB_Ratio	Microbiome	Firmicutes/Bacteroidetes ratio	ratio	Continuous	1.5–2.5	Calculated from 16S	—	—
